# Supplementary material for: More Hype Than Substance? A Meta-Analysis on Job and Task Rotation
Source: Front Psychol. 2021 Mar 25;12:633530. doi: 10.3389/fpsyg.2021.633530 (PMC8044787; doi:10.3389/fpsyg.2021.633530)
Supplement: Supplementary file 2 [file Data_Sheet_2.xlsx]

## Sheet: Dataset
aid	sid	eid	Outcome	Construct	exdat	au	year	pub	pub_type	N	Nf	sex	age_m	nat_f	nat	hofstede_coll	pbg	class	des	studart	env	erhs	job_vs_task	def	oplvl	cyc	cyce	taskn	task	work_int	opjr	opjrq	reljr_calc	reljr	outcat	outc	opcrit	subjobj	opcritq	relcrit_calc	relcrit	p	esa	witbet	r	v	r_recode
2	2	5	affective duty commitment	organizational commitment	NA	Arasi & Aghdam	2016	1	1	330	330	43.6	36.6	Iran	3	41	1	NA	2	3	2	NA	NA	1	1	NA	NA	NA	NA	NA	7	Soltani (2000)	0.74	NA	1	5	3	1	Mowday, Steers & Porter (1979) and Allen (1997)	0.9	0.9	91	1	2	0.325	0.00242396	0.325
4	4	7	extensive work effort	job involvement	4th & 5th European Working Conditions Surveys (2005 & 2010)	Avgoustaki	2016	1	1	29537	29537	52	40.08	EU 27, Croatia, Norway, Turkey	2	NA	1	10	2	3	2	2005	2	3	1	NA	NA	NA	NA	NA	1	NA	0.74	NA	1	3	4	1	NA		NA	666	1	2	0.06	3.36125e-05	0.06
5	5	8	neck/shoulder complaints	musculoskeletal complaints	NA	Balogh, Ohlsson, Nordander, Björk & Hansson	2016	1	1	828	828	100	42	Sweden	2	71	1	5	2	3	2	NA	2	1	1	NA	NA	3	cashier, picking, delicatessen	NA	6	NA		NA	4	8	3	1	Standardized Nordic Questionnaire; Kuorinka et al., 1987; Reliabilitäten aus Palmer et al. (kappas)		0.68	15	4	2	-0.09	0.0014515	0.09
5	5	9	elbow/hand complaints	musculoskeletal complaints	NA	Balogh, Ohlsson, Nordander, Björk & Hansson	2016	1	1	828	828	100	42	Sweden	2	71	1	5	2	3	2	NA	2	1	1	NA	NA	3	cashier, picking, delicatessen	NA	6	NA		NA	4	8	3	1	Standardized Nordic Questionnaire; Kuorinka et al., 1987; Reliabilitäten aus Palmer et al. (kappas)		0.69	15	4	2	-0.02	0.0033881	0.02
6	6	14	job satisfaction	job satisfaction	NA	Bao, Kapellusch, Merryweather, Thiese, Garg, Hegmann & Silverstein	2016	1	1	1834	1834	59.8	41.1	USA	1	91	1	10	2	3	2	NA	2	1	1	NA	NA	NA	NA	NA	6	NA	0.74	NA	1	1	4	1	NA		NA	22	4	2	-0.127	0.000521283	-0.127
6	6	15	org commitment	organizational commitment	NA	Bao, Kapellusch, Merryweather, Thiese, Garg, Hegmann & Silverstein	2016	1	1	1834	1834	59.8	41.1	USA	1	91	1	10	2	3	2	NA	2	1	1	NA	NA	NA	NA	NA	6	NA	0.74	NA	1	5	4	1	NA		NA	22	4	2	-0.07	0.000538649	-0.07
6	6	16	org commitment	organizational commitment	NA	Bao, Kapellusch, Merryweather, Thiese, Garg, Hegmann & Silverstein	2016	1	1	1834	1834	59.8	41.1	USA	1	91	1	10	2	3	2	NA	2	1	1	NA	NA	NA	NA	NA	6	NA	0.74	NA	1	5	4	1	NA		NA	22	4	2	-0.13	0.000522956	-0.13
6	6	11	depressed	stress and burnout	NA	Bao, Kapellusch, Merryweather, Thiese, Garg, Hegmann & Silverstein	2016	1	1	1834	1834	59.8	41.1	USA	1	91	1	10	2	3	2	NA	2	1	1	NA	NA	NA	NA	NA	6	NA	0.74	NA	3	20	4	1	NA		NA	22	4	2	-0.036	0.000544289	0.036
6	6	13	mentally exhausted	stress and burnout	NA	Bao, Kapellusch, Merryweather, Thiese, Garg, Hegmann & Silverstein	2016	1	1	1834	1834	59.8	41.1	USA	1	91	1	10	2	3	2	NA	2	1	1	NA	NA	NA	NA	NA	6	NA	0.74	NA	3	20	4	1	NA		NA	22	4	2	-0.032	0.000543805	0.032
42	6	221	strain index (risk for carpal tunnel syndrome)	musculoskeletal complaints	NA	Kappellusch, Silverstein, Bao, Thiese, Merryweather, Hegmann, Garg	2017	1	1	1834	1834	59.8	41.1	USA	1	91	1	10	2	3	2	NA	2	1	1	NA	NA	NA	NA	NA	6	NA		NA	4	8	2	2	analyst categorized using the Strain Index by Moore & Garg 1995		0.68	23-24	8	2	0.09	0.000534348	-0.09
42	6	222	threshold limit value for hand activity level (carpal tunnel syndrome)	musculoskeletal complaints	NA	Kappellusch, Silverstein, Bao, Thiese, Merryweather, Hegmann, Garg	2017	1	1	1834	1834	59.8	41.1	USA	1	91	1	10	2	3	2	NA	2	1	1	NA	NA	NA	NA	NA	6	NA		NA	4	8	2	2	analyst categorized using the HAL verbal anchor scale by Latko et al. (1997)		0.88	23-24	8	2	0.1	0.000533124	-0.1
6	6	10	general health	general physical health	NA	Bao, Kapellusch, Merryweather, Thiese, Garg, Hegmann & Silverstein	2016	1	1	1834	1834	59.8	41.1	USA	1	91	1	10	2	3	2	NA	2	1	1	NA	NA	NA	NA	NA	6	NA	0.74	NA	4	9	4	1	NA		NA	22	4	2	-0.006	0.000545745	-0.006
6	6	12	physically exhausted	physical workload	NA	Bao, Kapellusch, Merryweather, Thiese, Garg, Hegmann & Silverstein	2016	1	1	1834	1834	59.8	41.1	USA	1	91	1	10	2	3	2	NA	2	1	1	NA	NA	NA	NA	NA	6	NA	0.74	NA	4	10	4	1	NA		NA	22	4	2	-0.003	0.000545842	0.003
56	9	272	turnover	turnover (intention)	EQW 1997 National Employer Survey (NES)	Shin	2009	1	1	1106	1106	NA	NA	USA	1	91	3	10	2	3	2	1997	1	1	2	NA	NA	NA	NA	NA	2	NA	0.74	NA	5	6	2	2	NA		NA	233	1	2	0.014	0.000903805	-0.014
49	10	383	carpal tunnel syndrome	musculoskeletal complaints	NA	Petit, Ha, Bodin, Rigouin, Descatha, Brunet, Goldberg, & Roquelaure	2015	1	1	3710	1532	43.8	38.5	France	2	71	1	10	2	3	2	2002	3	1	1	3	job rotation >= 1x per week	NA	NA	NA	1	NA		NA	4	8	2	2	guidelines describing the standardized clinical procedure that applied the methodology and clinical tests of the European consensus criteria document for RCS		NA	5	4	2	0.02	0.00523929	-0.02
50	10	26	shoulder pain with or without rotator cuff syndrome	musculoskeletal complaints	NA	Bodin, Ha, Petit, Chastang, Descatha, Leclerc, Goldberg, Imbernon & Roquelaure	2011	1	1	3710	3710	43.8	38.5	France	2	71	1	10	2	3	2	2002	3	1	1	3	job rotation >= 1x per week	NA	NA	NA	1	NA		NA	4	8	2	2	guidelines describing the standardized clinical procedure that applied the methodology and clinical tests of the European consensus criteria document for RCS		NA	6	4	2	0.04	0.000348896	-0.04
82	10	385	Upper-Extremity Musculoskeletal Disorders	musculoskeletal complaints	NA	Roquelaure, Ha, Rouillon, Fouquet, Leclerc, Descatha, Touranchet, Goldberg, & Imbernon	2009	1	1	3710	3275	43.8	38.5	France	2	71	1	10	2	3	2	2002	3	3	1	3	job rotation >= 1x per week	NA	NA	NA	1	NA	0.74	NA	4	8	2	2	clinical tests of the European consensus (11) for rotator cuff syndrome (International Statistical Classification of Diseases and Related Health Problems, Tenth Revision [ICD-10] M75.1), lateral epicondylitis (ICD-10 M77.1), ulnar tunnel syndrome (ICD-10 G56.2), carpal tunnel syndrome (ICD-10 G56.0), De Quervain’s disease (ICD-10 M65.4), and flexor-extensor peritendinitis or tenosynovitis of the …		NA	1427	4	2	0.07	0.0114433	-0.07
11	11	29	job satisfaction	job satisfaction	SUMER 2002-2003 survey	Bouville & Alis	2014	1	1	24486	24486	NA	NA	France	2	71	1	10	2	3	2	2002	2	1	1	NA	NA	NA	NA	NA	6	NA	0.74	NA	1	1	4	1	NA		NA	3026	1	2	-0.055	4.0593e-05	-0.055
11	11	27	problem-solving demand	competence development	SUMER 2002-2003 survey	Bouville & Alis	2014	1	1	24486	24486	NA	NA	France	2	71	1	10	2	3	2	2002	2	1	1	NA	NA	NA	NA	NA	6	NA	0.74	NA	2	22	4	1	NA		NA	3026	1	2	-0.0361	4.07333e-05	-0.0361
11	11	30	health at work	general physical health	SUMER 2002-2003 survey	Bouville & Alis	2014	1	1	24486	24486	NA	NA	France	2	71	1	10	2	3	2	2002	2	1	1	NA	NA	NA	NA	NA	6	NA	0.74	NA	4	9	4	1	NA	0.62	0.62	3026	1	2	-0.0644	4.05016e-05	-0.0644
11	11	28	intent to stay	turnover (intention)	SUMER 2002-2003 survey	Bouville & Alis	2014	1	1	24486	24486	NA	NA	France	2	71	1	10	2	3	2	2002	2	1	1	NA	NA	NA	NA	NA	6	NA	0.74	NA	5	6	4	1	NA		NA	3026	1	2	0.08	4.03186e-05	-0.08
12	12	37	cost reduction	financial performance	NA	Choe	2004	1	1	93	93	NA	NA	Korea	3	18	3	10	2	3	2	2001	1	1	2	NA	NA	NA	NA	NA	7	van de Ven & Ferry (1980)	0.83	0.83	5	30	4	1	NA	0.85	0.85	211	1	2	0.22	0.00973702	0.22
12	12	36	increased flexibility	speed of product development	NA	Choe	2004	1	1	93	93	NA	NA	Korea	3	18	3	10	2	3	2	2001	1	1	2	NA	NA	NA	NA	NA	7	van de Ven & Ferry (1980)	0.83	0.83	5	36	4	1	NA	0.85	0.85	211	1	2	0.24	0.00954965	0.24
14	14	40	product innovativeness	innovativeness	NA	de Clerq, Thongpapanl & Dimov	2013	1	1	232	232	NA	NA	Canada	1	80	3	10	2	3	2	NA	1	1	2	NA	NA	NA	NA	NA	7	Xie et al. (2003)	0.8	0.8	5	37	4	1	adapted from Jansen, Van Den Bosch & Volberda (2006) and Uzzi & Lancaster (2003)	0.8	0.8	64	1	2	0.16	0.00409248	0.16
16	15	48	fatigue	stress and burnout	NA	Comper, Dennerlein, Evangelista, da Silva & Padula	2017	1	1	491	368	79.23	30.45	Brazil	6	38	1	7	1	1	2	2013	2	1	1	2	interval of 2 hours	NA	alternation between exposure levels: low, moderate and high	3	10	NA	0.74	NA	3	20	3	1	Need for Recovery Scale (Moriguchi et al. 2010)	0.87	0.87	6	2	2	-0.025	0.0027135	0.025
16	15	50	general health - psychological	general psych health	NA	Comper, Dennerlein, Evangelista, da Silva & Padula	2017	1	1	491	368	79.23	30.45	Brazil	6	38	1	7	1	1	2	2013	2	1	1	2	interval of 2 hours	NA	alternation between exposure levels: low, moderate and high	3	10	NA	0.74	NA	3	57	3	1	WHO Quality of Life Scale (Fleck et al. 2000)	0.75	0.75	6	2	2	0.04	0.00270695	0.04
16	15	47	working hours lost due to sick leave	musculoskeletal complaints	NA	Comper, Dennerlein, Evangelista, da Silva & Padula	2017	1	1	491	368	79.23	30.45	Brazil	6	38	1	7	1	1	2	2013	2	1	1	2	interval of 2 hours	NA	alternation between exposure levels: low, moderate and high	3	10	NA	0.74	NA	4	8	2	2	Krankmeldungen		NA	5	2	2	-0.085	0.00266961	0.085
16	15	49	general health - physical	general physical health	NA	Comper, Dennerlein, Evangelista, da Silva & Padula	2017	1	1	491	368	79.23	30.45	Brazil	6	38	1	7	1	1	2	2013	2	1	1	2	interval of 2 hours	NA	alternation between exposure levels: low, moderate and high	3	10	NA	0.74	NA	4	9	3	1	WHO Quality of Life Scale (Fleck et al. 2000)	0.82	0.82	6	2	2	-0.005	0.00271754	-0.005
16	15	51	productivity	individual performance	NA	Comper, Dennerlein, Evangelista, da Silva & Padula	2017	1	1	491	368	79.23	30.45	Brazil	6	38	1	7	1	1	2	2013	2	1	1	2	interval of 2 hours	NA	alternation between exposure levels: low, moderate and high	3	10	NA	0.74	NA	5	28	3	1	WHO Health and Work Performance Questionnaire (Kessler et al. 2003)		NA	6	2	2	0.14	0.00259003	0.14
19	19	57	stress	stress and burnout	2004 UK Workplace Employment Relations Survey; employee survey	Cruz & Pil	2011	1	1	1708	1708	62	40.5	UK	2	89	1	10	2	3	2	2004	3	1	1	NA	NA	NA	NA	NA	1	NA	0.74	NA	3	20	3	1	job anxiety-contentment Warr (1990)	0.83	0.83	1276	1	2	-0.07	0.000579756	0.07
22	22	61	job satisfaction	job satisfaction	NA	Delobbe & Vandenberghe	2001	0	1	201	201	38	26.18	Belgium	2	75	1	4	2	3	2	NA	1	1	1	5	2.48 changes in 106.44 days	2.48	NA	NA	3	NA	0.74	NA	1	1	3	1	translated or inspired by O'Reilly & Caldwell (1981)	0.92	0.92	75	1	2	0.22	0.00450519	0.22
22	22	60	org commitment	organizational commitment	NA	Delobbe & Vandenberghe	2001	0	1	201	201	38	26.18	Belgium	2	75	1	4	2	3	2	NA	1	1	1	5	2.48 changes in 106.44 days	2.48	NA	NA	3	NA	0.74	NA	1	5	3	1	Allen & Meyer (1990b), frz. Übersetzung von Vandenberghe (1996)	0.87	0.87	75	1	2	0.15	0.00475376	0.15
22	22	62	intention to stay	turnover (intention)	NA	Delobbe & Vandenberghe	2001	0	1	201	201	38	26.18	Belgium	2	75	1	4	2	3	2	NA	1	1	1	5	2.48 changes in 106.44 days	2.48	NA	NA	3	NA	0.74	NA	5	6	4	1	inspired by Chatman (1991)	0.84	0.84	75	1	2	-0.12	0.00483287	0.12
30	26	80	speed of new product development	speed of product development	NA	He, Sun & Chen	2016	1	1	725	725	NA	NA	20 countries	5	NA	3	10	2	3	2	NA	1	1	2	NA	NA	NA	NA	NA	7	adapted from Campion, Cheraskin & Stevens (1994)	0.68	0.68	5	36	3	1	Carbonell & Rodriguez-Edcudero (2009); Kessler & Bierly (2002)	0.9	0.9	8	1	2	0.19	0.00128152	0.19
32	30	109	career management and talent management effectiveness	career success	NA	Ngirande & Musara	2016	1	1	85	85	47	NA	South Africa	4	65	1	5	2	3	2	NA	NA	1	NA	NA	NA	NA	NA	NA	8	NA	0.74	NA	2	26	4	1	NA		NA	165	1	2	0.661	0.00373009	0.661
33	31	417	rating of perceived discomfort shoulder	musculoskeletal complaints	NA	Horton, Nussbaum & Agnew	2012	1	1	12	12	50	22.75	USA	1	91	2	11	1	1	1	NA	2	3	1	1	participants switched every 15 or 30 minutes	2	press hand with extended arm against a pad at either 15% or 30% of maximum strength	1	10	NA	0.74	NA	4	8	3	1	Borg scale (1990)		NA	1211	8	1	0.240478	0.0485347	-0.240478
33	31	418	RPD upper arm	musculoskeletal complaints	NA	Horton, Nussbaum & Agnew	2012	1	1	12	12	50	22.75	USA	1	91	2	11	1	1	1	NA	2	3	1	1	participants switched every 15 or 30 minutes	2	press hand with extended arm against a pad at either 15% or 30% of maximum strength	1	10	NA	0.74	NA	4	8	3	1	Borg scale (1990)		NA	1211	8	1	0.16073	0.0470829	-0.16073
33	31	419	RPD upper back	musculoskeletal complaints	NA	Horton, Nussbaum & Agnew	2012	1	1	12	12	50	22.75	USA	1	91	2	11	1	1	1	NA	2	3	1	1	participants switched every 15 or 30 minutes	2	press hand with extended arm against a pad at either 15% or 30% of maximum strength	1	10	NA	0.74	NA	4	8	3	1	Borg scale (1990)		NA	1211	8	1	0.157706	0.0470089	-0.157706
33	31	414	Amplitude	physical workload	NA	Horton, Nussbaum & Agnew	2012	1	1	12	12	50	22.75	USA	1	91	2	11	1	1	1	NA	2	3	1	1	participants switched every 15 or 30 minutes	2	press hand with extended arm against a pad at either 15% or 30% of maximum strength	1	10	NA	0.74	NA	4	10	2	2	NA		NA	1211	8	1	0.762726	0.0203227	-0.762726
33	31	415	MnPF	physical workload	NA	Horton, Nussbaum & Agnew	2012	1	1	12	12	50	22.75	USA	1	91	2	11	1	1	1	NA	2	3	1	1	participants switched every 15 or 30 minutes	2	press hand with extended arm against a pad at either 15% or 30% of maximum strength	1	10	NA	0.74	NA	4	10	2	2	NA		NA	1211	8	1	-0.168744	0.0336221	0.168744
33	31	416	DSI	physical workload	NA	Horton, Nussbaum & Agnew	2012	1	1	12	12	50	22.75	USA	1	91	2	11	1	1	1	NA	2	3	1	1	participants switched every 15 or 30 minutes	2	press hand with extended arm against a pad at either 15% or 30% of maximum strength	1	10	NA	0.74	NA	4	10	2	2	NA		NA	1211	8	1	0.263034	0.0487509	-0.263034
33	31	113	rating of perceived discomfort shoulder	musculoskeletal complaints	NA	Horton, Nussbaum & Agnew	2012	1	1	12	12	50	22.75	USA	1	91	2	11	1	1	1	NA	2	3	1	1	participants switched every 15 or 30 minutes	2	press hand with extended arm against a pad at either 15% or 30% of maximum strength	2	10	NA	0.74	NA	4	8	3	1	Borg scale (1990)		NA	1211	8	1	-0.28	0.00380852	0.28
33	31	114	RPD upper arm	musculoskeletal complaints	NA	Horton, Nussbaum & Agnew	2012	1	1	12	12	50	22.75	USA	1	91	2	11	1	1	1	NA	2	3	1	1	participants switched every 15 or 30 minutes	2	press hand with extended arm against a pad at either 15% or 30% of maximum strength	2	10	NA	0.74	NA	4	8	3	1	Borg scale (1990)		NA	1211	8	1	-0.32	0.00444972	0.32
33	31	115	RPD upper back	musculoskeletal complaints	NA	Horton, Nussbaum & Agnew	2012	1	1	12	12	50	22.75	USA	1	91	2	11	1	1	1	NA	2	3	1	1	participants switched every 15 or 30 minutes	2	press hand with extended arm against a pad at either 15% or 30% of maximum strength	2	10	NA	0.74	NA	4	8	3	1	Borg scale (1990)		NA	1211	8	1	-0.32	0.0259567	0.32
33	31	110	Amplitude	physical workload	NA	Horton, Nussbaum & Agnew	2012	1	1	12	12	50	22.75	USA	1	91	2	11	1	1	1	NA	2	3	1	1	participants switched every 15 or 30 minutes	2	press hand with extended arm against a pad at either 15% or 30% of maximum strength	2	10	NA	0.74	NA	4	10	2	2	NA		NA	1211	8	1	-0.59	0.0123366	0.59
33	31	111	MnPF	physical workload	NA	Horton, Nussbaum & Agnew	2012	1	1	12	12	50	22.75	USA	1	91	2	11	1	1	1	NA	2	3	1	1	participants switched every 15 or 30 minutes	2	press hand with extended arm against a pad at either 15% or 30% of maximum strength	2	10	NA	0.74	NA	4	10	2	2	NA		NA	1211	8	1	0.28	0.0208144	-0.28
33	31	112	DSI	physical workload	NA	Horton, Nussbaum & Agnew	2012	1	1	12	12	50	22.75	USA	1	91	2	11	1	1	1	NA	2	3	1	1	participants switched every 15 or 30 minutes	2	press hand with extended arm against a pad at either 15% or 30% of maximum strength	2	10	NA	0.74	NA	4	10	2	2	NA		NA	1211	8	1	-0.27	0.0103148	0.27
33	31	420	MF	individual performance	NA	Horton, Nussbaum & Agnew	2012	1	1	12	12	50	22.75	USA	1	91	2	11	1	1	1	NA	2	3	1	1	participants switched every 15 or 30 minutes	2	press hand with extended arm against a pad at either 15% or 30% of maximum strength	1	10	NA	0.74	NA	5	28	2	2	NA		NA	1211	8	1	0	0.0416667	0
33	31	421	SampEN	individual performance	NA	Horton, Nussbaum & Agnew	2012	1	1	12	12	50	22.75	USA	1	91	2	11	1	1	1	NA	2	3	1	1	participants switched every 15 or 30 minutes	2	press hand with extended arm against a pad at either 15% or 30% of maximum strength	1	10	NA	0.74	NA	5	28	2	2	NA		NA	1211	8	1	-0.642675	0.0333213	-0.642675
33	31	422	PE	individual performance	NA	Horton, Nussbaum & Agnew	2012	1	1	12	12	50	22.75	USA	1	91	2	11	1	1	1	NA	2	3	1	1	participants switched every 15 or 30 minutes	2	press hand with extended arm against a pad at either 15% or 30% of maximum strength	1	10	NA	0.74	NA	5	28	2	2	NA		NA	1211	8	1	-0.0413318	0.0433146	-0.0413318
33	31	116	MF	individual performance	NA	Horton, Nussbaum & Agnew	2012	1	1	12	12	50	22.75	USA	1	91	2	11	1	1	1	NA	2	3	1	1	participants switched every 15 or 30 minutes	2	press hand with extended arm against a pad at either 15% or 30% of maximum strength	2	10	NA	0.74	NA	5	28	2	2	NA		NA	1211	8	1	0.11	0.0208078	0.11
33	31	117	SampEN	individual performance	NA	Horton, Nussbaum & Agnew	2012	1	1	12	12	50	22.75	USA	1	91	2	11	1	1	1	NA	2	3	1	1	participants switched every 15 or 30 minutes	2	press hand with extended arm against a pad at either 15% or 30% of maximum strength	2	10	NA	0.74	NA	5	28	2	2	NA		NA	1211	8	1	0.44	0.00832	0.44
33	31	118	PE	individual performance	NA	Horton, Nussbaum & Agnew	2012	1	1	12	12	50	22.75	USA	1	91	2	11	1	1	1	NA	2	3	1	1	participants switched every 15 or 30 minutes	2	press hand with extended arm against a pad at either 15% or 30% of maximum strength	2	10	NA	0.74	NA	5	28	2	2	NA		NA	1211	8	1	0.11	0.00370042	0.11
34	32	423	rating of perceived discomfort shoulder	musculoskeletal complaints	NA	Horton, Nussbaum & Agnew	2013	1	1	12	12	50	22.25	USA	1	91	2	11	1	1	1	NA	2	3	1	1	participants switched every 15 or 30 minutes	2	assemble pegboard at waist or shoulder level	1	10	NA	0.74	NA	4	8	3	1	Borg scale (1990)		NA	185	8	1	0.260503	0.0487313	-0.260503
34	32	424	RPD upper arm	musculoskeletal complaints	NA	Horton, Nussbaum & Agnew	2013	1	1	12	12	50	22.25	USA	1	91	2	11	1	1	1	NA	2	3	1	1	participants switched every 15 or 30 minutes	2	assemble pegboard at waist or shoulder level	1	10	NA	0.74	NA	4	8	3	1	Borg scale (1990)		NA	185	8	1	0.122297	0.0460527	-0.122297
34	32	425	RPD upper back	musculoskeletal complaints	NA	Horton, Nussbaum & Agnew	2013	1	1	12	12	50	22.25	USA	1	91	2	11	1	1	1	NA	2	3	1	1	participants switched every 15 or 30 minutes	2	assemble pegboard at waist or shoulder level	1	10	NA	0.74	NA	4	8	3	1	Borg scale (1990)		NA	185	8	1	0.0317201	0.042945	-0.0317201
34	32	426	heart rate	physical workload	NA	Horton, Nussbaum & Agnew	2013	1	1	12	12	50	22.25	USA	1	91	2	11	1	1	1	NA	2	3	1	1	participants switched every 15 or 30 minutes	2	assemble pegboard at waist or shoulder level	1	10	NA	0.74	NA	4	10	2	2	NA		NA	185	8	1	0.122741	0.0460657	-0.122741
34	32	428	MnPF	physical workload	NA	Horton, Nussbaum & Agnew	2013	1	1	12	12	50	22.25	USA	1	91	2	11	1	1	1	NA	2	3	1	1	participants switched every 15 or 30 minutes	2	assemble pegboard at waist or shoulder level	1	10	NA	0.74	NA	4	10	2	2	NA		NA	183	8	1	-0.218948	0.0309125	0.218948
34	32	119	rating of perceived discomfort shoulder	musculoskeletal complaints	NA	Horton, Nussbaum & Agnew	2013	1	1	12	12	50	22.25	USA	1	91	2	11	1	1	1	NA	2	3	1	1	participants switched every 15 or 30 minutes	2	assemble pegboard at waist or shoulder level	2	10	NA	0.74	NA	4	8	3	1	Borg scale (1990)		NA	185	8	1	-0.505	0.0157695	0.505
34	32	120	RPD upper arm	musculoskeletal complaints	NA	Horton, Nussbaum & Agnew	2013	1	1	12	12	50	22.25	USA	1	91	2	11	1	1	1	NA	2	3	1	1	participants switched every 15 or 30 minutes	2	assemble pegboard at waist or shoulder level	2	10	NA	0.74	NA	4	8	3	1	Borg scale (1990)		NA	185	8	1	-0.21	0.00555218	0.21
34	32	121	RPD upper back	musculoskeletal complaints	NA	Horton, Nussbaum & Agnew	2013	1	1	12	12	50	22.25	USA	1	91	2	11	1	1	1	NA	2	3	1	1	participants switched every 15 or 30 minutes	2	assemble pegboard at waist or shoulder level	2	10	NA	0.74	NA	4	8	3	1	Borg scale (1990)		NA	185	8	1	-0.305	0.0161122	0.305
34	32	122	heart rate	physical workload	NA	Horton, Nussbaum & Agnew	2013	1	1	12	12	50	22.25	USA	1	91	2	11	1	1	1	NA	2	3	1	1	participants switched every 15 or 30 minutes	2	assemble pegboard at waist or shoulder level	2	10	NA	0.74	NA	4	10	2	2	NA		NA	185	8	1	0.0015	0.00416666	-0.0015
34	32	124	MnPF	physical workload	NA	Horton, Nussbaum & Agnew	2013	1	1	12	12	50	22.25	USA	1	91	2	11	1	1	1	NA	2	3	1	1	participants switched every 15 or 30 minutes	2	assemble pegboard at waist or shoulder level	2	10	NA	0.74	NA	4	10	2	2	NA		NA	183	8	1	0.11	0.0181313	-0.11
34	32	427	performance	individual performance	NA	Horton, Nussbaum & Agnew	2013	1	1	12	12	50	22.25	USA	1	91	2	11	1	1	1	NA	2	3	1	1	participants switched every 15 or 30 minutes	2	assemble pegboard at waist or shoulder level	1	10	NA	0.74	NA	5	28	2	2	NA		NA	185	8	1	-0.158914	0.0341385	-0.158914
34	32	123	performance	individual performance	NA	Horton, Nussbaum & Agnew	2013	1	1	12	12	50	22.25	USA	1	91	2	11	1	1	1	NA	2	3	1	1	participants switched every 15 or 30 minutes	2	assemble pegboard at waist or shoulder level	2	10	NA	0.74	NA	5	28	2	2	NA		NA	185	8	1	0.09	0.0173421	0.09
35	33	429	RPD lower back	musculoskeletal complaints	NA	Horton, Nussbaum & Agnew	2015	1	1	12	12	50	21.9	USA	1	91	2	11	1	1	1	NA	2	3	1	1	participants switched every 15 or 30 minutes	2	lift box with 10% (task 1) or 20% (task 2) of own body weight	1	10	NA	0.74	NA	4	8	3	1	Borg scale (1990)		NA	101	8	1	0.191973	0.0477702	-0.191973
35	33	430	RPD upper back	musculoskeletal complaints	NA	Horton, Nussbaum & Agnew	2015	1	1	12	12	50	21.9	USA	1	91	2	11	1	1	1	NA	2	3	1	1	participants switched every 15 or 30 minutes	2	lift box with 10% (task 1) or 20% (task 2) of own body weight	1	10	NA	0.74	NA	4	8	3	1	Borg scale (1990)		NA	101	8	1	0.0767521	0.0445988	-0.0767521
35	33	431	RPD shoulder	musculoskeletal complaints	NA	Horton, Nussbaum & Agnew	2015	1	1	12	12	50	21.9	USA	1	91	2	11	1	1	1	NA	2	3	1	1	participants switched every 15 or 30 minutes	2	lift box with 10% (task 1) or 20% (task 2) of own body weight	1	10	NA	0.74	NA	4	8	3	1	Borg scale (1990)		NA	101	8	1	0.169851	0.0472982	-0.169851
35	33	432	RPD upper arm	musculoskeletal complaints	NA	Horton, Nussbaum & Agnew	2015	1	1	12	12	50	21.9	USA	1	91	2	11	1	1	1	NA	2	3	1	1	participants switched every 15 or 30 minutes	2	lift box with 10% (task 1) or 20% (task 2) of own body weight	1	10	NA	0.74	NA	4	8	3	1	Borg scale (1990)		NA	101	8	1	0.230326	0.0484074	-0.230326
35	33	433	heart rate	physical workload	NA	Horton, Nussbaum & Agnew	2015	1	1	12	12	50	21.9	USA	1	91	2	11	1	1	1	NA	2	3	1	1	participants switched every 15 or 30 minutes	2	lift box with 10% (task 1) or 20% (task 2) of own body weight	1	10	NA	0.74	NA	4	10	2	2	NA		NA	101	8	1	0.326239	0.0488192	-0.326239
35	33	125	RPD lower back	musculoskeletal complaints	NA	Horton, Nussbaum & Agnew	2015	1	1	12	12	50	21.9	USA	1	91	2	11	1	1	1	NA	2	3	1	1	participants switched every 15 or 30 minutes	2	lift box with 10% (task 1) or 20% (task 2) of own body weight	2	10	NA	0.74	NA	4	8	3	1	Borg scale (1990)		NA	101	8	1	-0.22	0.00513154	0.22
35	33	126	RPD upper back	musculoskeletal complaints	NA	Horton, Nussbaum & Agnew	2015	1	1	12	12	50	21.9	USA	1	91	2	11	1	1	1	NA	2	3	1	1	participants switched every 15 or 30 minutes	2	lift box with 10% (task 1) or 20% (task 2) of own body weight	2	10	NA	0.74	NA	4	8	3	1	Borg scale (1990)		NA	101	8	1	-0.15	0.0024438	0.15
35	33	127	RPD shoulder	musculoskeletal complaints	NA	Horton, Nussbaum & Agnew	2015	1	1	12	12	50	21.9	USA	1	91	2	11	1	1	1	NA	2	3	1	1	participants switched every 15 or 30 minutes	2	lift box with 10% (task 1) or 20% (task 2) of own body weight	2	10	NA	0.74	NA	4	8	3	1	Borg scale (1990)		NA	101	8	1	-0.19	0.00441827	0.19
35	33	128	RPD upper arm	musculoskeletal complaints	NA	Horton, Nussbaum & Agnew	2015	1	1	12	12	50	21.9	USA	1	91	2	11	1	1	1	NA	2	3	1	1	participants switched every 15 or 30 minutes	2	lift box with 10% (task 1) or 20% (task 2) of own body weight	2	10	NA	0.74	NA	4	8	3	1	Borg scale (1990)		NA	101	8	1	-0.21	0.00677205	0.21
35	33	129	heart rate	physical workload	NA	Horton, Nussbaum & Agnew	2015	1	1	12	12	50	21.9	USA	1	91	2	11	1	1	1	NA	2	3	1	1	participants switched every 15 or 30 minutes	2	lift box with 10% (task 1) or 20% (task 2) of own body weight	2	10	NA	0.74	NA	4	10	2	2	NA		NA	101	8	1	-0.38	0.00873293	0.38
36	34	133	job specialization	labor flexibility	NA	Hsieh & Chao	2004	1	1	304	304	39.1	30	Taiwan	3	17	1	10	2	3	2	NA	1	1	1	NA	NA	NA	NA	NA	7	van de Ven & Ferry (1980)	0.53	0.53	2	29	4	1	with reference to previous studies (Indik, 1965)	0.7	0.7	1115	1	2	0.33	0.00261204	0.33
36	34	130	exhaustion	stress and burnout	NA	Hsieh & Chao	2004	1	1	304	304	39.1	30	Taiwan	3	17	1	10	2	3	2	NA	1	1	1	NA	NA	NA	NA	NA	7	van de Ven & Ferry (1980)	0.53	0.53	3	20	3	1	Maslach Burnout Inventory (Maslach et al. 1996)		0.86	1115	1	2	-0.11	0.00321035	0.11
36	34	131	cynicism	stress and burnout	NA	Hsieh & Chao	2004	1	1	304	304	39.1	30	Taiwan	3	17	1	10	2	3	2	NA	1	1	1	NA	NA	NA	NA	NA	7	van de Ven & Ferry (1980)	0.53	0.53	3	20	3	1	Maslach Burnout Inventory (Maslach et al. 1996)		0.87	1115	1	2	-0.02	0.00328684	0.02
36	34	132	professional efficacy	stress and burnout	NA	Hsieh & Chao	2004	1	1	304	304	39.1	30	Taiwan	3	17	1	10	2	3	2	NA	1	1	1	NA	NA	NA	NA	NA	7	van de Ven & Ferry (1980)	0.53	0.53	3	20	3	1	Maslach Burnout Inventory (Maslach et al. 1996)		0.85	1115	1	2	0.09	0.0032364	-0.09
40	38	178	satisfaction	job satisfaction	NA	Jeon & Jeong	2016	1	1	1115	430	NA	42	Korea	3	18	1	10	2	3	2	2004	2	1	1	2	hourly	8	door, touch up, testing, trim, chassis, final, acceptance test	NA	10	NA	0.74	NA	1	1	4	1	NA		NA	20	8	2	0.0941678	0.00227439	0.0941678
40	38	179	satisfaction	job satisfaction	NA	Jeon & Jeong	2016	1	1	1115	319	NA	42	Korea	3	18	1	10	2	3	2	2004	2	1	1	2	hourly	20	door, touch up, testing, trim, chassis, final, acceptance test	NA	10	NA	0.74	NA	1	1	4	1	NA		NA	20	8	2	0.375056	0.00215208	0.375056
40	38	180	satisfaction	job satisfaction	NA	Jeon & Jeong	2016	1	1	1115	330	NA	42	Korea	3	18	1	10	2	3	2	2004	2	1	1	2	hourly	23	door, touch up, testing, trim, chassis, final, acceptance test	NA	10	NA	0.74	NA	1	1	4	1	NA		NA	20	8	2	0.366036	0.00212044	0.366036
40	38	181	satisfaction	job satisfaction	NA	Jeon & Jeong	2016	1	1	1115	253	NA	42	Korea	3	18	1	10	2	3	2	2004	2	1	1	3	daily	23	door, touch up, testing, trim, chassis, final, acceptance test	NA	10	NA	0.74	NA	1	1	4	1	NA		NA	20	8	2	0.31874	0.00302818	0.31874
40	38	182	satisfaction	job satisfaction	NA	Jeon & Jeong	2016	1	1	1115	229	NA	42	Korea	3	18	1	10	2	3	2	2004	2	1	1	3	daily	20	door, touch up, testing, trim, chassis, final, acceptance test	NA	10	NA	0.74	NA	1	1	4	1	NA		NA	20	8	2	0.207185	0.00459514	0.207185
40	38	183	satisfaction	job satisfaction	NA	Jeon & Jeong	2016	1	1	1115	211	NA	42	Korea	3	18	1	10	2	3	2	2004	2	1	1	3	daily	8	door, touch up, testing, trim, chassis, final, acceptance test	NA	10	NA	0.74	NA	1	1	4	1	NA		NA	20	8	2	0.181813	0.00371084	0.181813
40	38	184	satisfaction	job satisfaction	NA	Jeon & Jeong	2016	1	1	1115	203	NA	42	Korea	3	18	1	10	2	3	2	2004	2	1	1	4	weekly	8	door, touch up, testing, trim, chassis, final, acceptance test	NA	10	NA	0.74	NA	1	1	4	1	NA		NA	20	8	2	0.0194529	0.00492145	0.0194529
40	38	185	satisfaction	job satisfaction	NA	Jeon & Jeong	2016	1	1	1115	243	NA	42	Korea	3	18	1	10	2	3	2	2004	2	1	1	4	weekly	23	door, touch up, testing, trim, chassis, final, acceptance test	NA	10	NA	0.74	NA	1	1	4	1	NA		NA	20	8	2	0.507664	0.00197521	0.507664
40	38	186	satisfaction	job satisfaction	NA	Jeon & Jeong	2016	1	1	1115	235	NA	42	Korea	3	18	1	10	2	3	2	2004	2	1	1	5	monthly	8	door, touch up, testing, trim, chassis, final, acceptance test	NA	10	NA	0.74	NA	1	1	4	1	NA		NA	20	8	2	0.216476	0.00377526	0.216476
40	38	187	satisfaction	job satisfaction	NA	Jeon & Jeong	2016	1	1	1115	417	NA	42	Korea	3	18	1	10	2	3	2	2004	2	1	1	5	monthly	23	door, touch up, testing, trim, chassis, final, acceptance test	NA	10	NA	0.74	NA	1	1	4	1	NA		NA	20	8	2	0.19572	0.0021754	0.19572
40	38	168	MSD rate	musculoskeletal complaints	NA	Jeon & Jeong	2016	1	1	1115	430	NA	42	Korea	3	18	1	10	2	3	2	2004	2	1	1	2	hourly	8	door, touch up, testing, trim, chassis, final, acceptance test	NA	10	NA	0.74	NA	4	8	2	2	NA		NA	23	8	2	-0.162111	0.00217598	0.162111
40	38	169	MSD rate	musculoskeletal complaints	NA	Jeon & Jeong	2016	1	1	1115	319	NA	42	Korea	3	18	1	10	2	3	2	2004	2	1	1	2	hourly	20	door, touch up, testing, trim, chassis, final, acceptance test	NA	10	NA	0.74	NA	4	8	2	2	NA		NA	23	8	2	-0.0535435	0.00311238	0.0535435
40	38	170	MSD rate	musculoskeletal complaints	NA	Jeon & Jeong	2016	1	1	1115	330	NA	42	Korea	3	18	1	10	2	3	2	2004	2	1	1	2	hourly	23	door, touch up, testing, trim, chassis, final, acceptance test	NA	10	NA	0.74	NA	4	8	2	2	NA		NA	23	8	2	-0.206844	0.00271715	0.206844
40	38	171	MSD rate	musculoskeletal complaints	NA	Jeon & Jeong	2016	1	1	1115	253	NA	42	Korea	3	18	1	10	2	3	2	2004	2	1	1	3	daily	23	door, touch up, testing, trim, chassis, final, acceptance test	NA	10	NA	0.74	NA	4	8	2	2	NA		NA	23	8	2	-0.092084	0.00386935	0.092084
40	38	172	MSD rate	musculoskeletal complaints	NA	Jeon & Jeong	2016	1	1	1115	229	NA	42	Korea	3	18	1	10	2	3	2	2004	2	1	1	3	daily	20	door, touch up, testing, trim, chassis, final, acceptance test	NA	10	NA	0.74	NA	4	8	2	2	NA		NA	23	8	2	0.0132351	0.00514132	-0.0132351
40	38	173	MSD rate	musculoskeletal complaints	NA	Jeon & Jeong	2016	1	1	1115	211	NA	42	Korea	3	18	1	10	2	3	2	2004	2	1	1	3	daily	8	door, touch up, testing, trim, chassis, final, acceptance test	NA	10	NA	0.74	NA	4	8	2	2	NA		NA	23	8	2	0.0603362	0.00398835	-0.0603362
40	38	174	MSD rate	musculoskeletal complaints	NA	Jeon & Jeong	2016	1	1	1115	203	NA	42	Korea	3	18	1	10	2	3	2	2004	2	1	1	4	weekly	8	door, touch up, testing, trim, chassis, final, acceptance test	NA	10	NA	0.74	NA	4	8	2	2	NA		NA	23	8	2	0.0660081	0.00487264	-0.0660081
40	38	175	MSD rate	musculoskeletal complaints	NA	Jeon & Jeong	2016	1	1	1115	243	NA	42	Korea	3	18	1	10	2	3	2	2004	2	1	1	4	weekly	23	door, touch up, testing, trim, chassis, final, acceptance test	NA	10	NA	0.74	NA	4	8	2	2	NA		NA	23	8	2	-0.0556527	0.00408344	0.0556527
40	38	176	MSD rate	musculoskeletal complaints	NA	Jeon & Jeong	2016	1	1	1115	235	NA	42	Korea	3	18	1	10	2	3	2	2004	2	1	1	5	monthly	8	door, touch up, testing, trim, chassis, final, acceptance test	NA	10	NA	0.74	NA	4	8	2	2	NA		NA	23	8	2	0.137728	0.00405657	-0.137728
40	38	177	MSD rate	musculoskeletal complaints	NA	Jeon & Jeong	2016	1	1	1115	417	NA	42	Korea	3	18	1	10	2	3	2	2004	2	1	1	5	monthly	23	door, touch up, testing, trim, chassis, final, acceptance test	NA	10	NA	0.74	NA	4	8	2	2	NA		NA	23	8	2	0.0149668	0.00239674	-0.0149668
40	38	208	subj MSD prevention	musculoskeletal complaints	NA	Jeon & Jeong	2016	1	1	1115	430	NA	42	Korea	3	18	1	10	2	3	2	2004	2	1	1	2	hourly	8	door, touch up, testing, trim, chassis, final, acceptance test	NA	10	NA	0.74	NA	4	8	4	1	NA		NA	23	8	2	0	0.00232558	0
40	38	209	subj MSD prevention	musculoskeletal complaints	NA	Jeon & Jeong	2016	1	1	1115	319	NA	42	Korea	3	18	1	10	2	3	2	2004	2	1	1	2	hourly	20	door, touch up, testing, trim, chassis, final, acceptance test	NA	10	NA	0.74	NA	4	8	4	1	NA		NA	23	8	2	-0.048688	0.00311625	0.048688
40	38	210	subj MSD prevention	musculoskeletal complaints	NA	Jeon & Jeong	2016	1	1	1115	330	NA	42	Korea	3	18	1	10	2	3	2	2004	2	1	1	2	hourly	23	door, touch up, testing, trim, chassis, final, acceptance test	NA	10	NA	0.74	NA	4	8	4	1	NA		NA	23	8	2	-0.256609	0.0025573	0.256609
40	38	211	subj MSD prevention	musculoskeletal complaints	NA	Jeon & Jeong	2016	1	1	1115	253	NA	42	Korea	3	18	1	10	2	3	2	2004	2	1	1	3	daily	23	door, touch up, testing, trim, chassis, final, acceptance test	NA	10	NA	0.74	NA	4	8	4	1	NA		NA	23	8	2	-0.108644	0.00383703	0.108644
40	38	212	subj MSD prevention	musculoskeletal complaints	NA	Jeon & Jeong	2016	1	1	1115	229	NA	42	Korea	3	18	1	10	2	3	2	2004	2	1	1	3	daily	20	door, touch up, testing, trim, chassis, final, acceptance test	NA	10	NA	0.74	NA	4	8	4	1	NA		NA	23	8	2	-0.226883	0.00449063	0.226883
40	38	213	subj MSD prevention	musculoskeletal complaints	NA	Jeon & Jeong	2016	1	1	1115	211	NA	42	Korea	3	18	1	10	2	3	2	2004	2	1	1	3	daily	8	door, touch up, testing, trim, chassis, final, acceptance test	NA	10	NA	0.74	NA	4	8	4	1	NA		NA	23	8	2	0.181813	0.00371084	-0.181813
40	38	214	subj MSD prevention	musculoskeletal complaints	NA	Jeon & Jeong	2016	1	1	1115	203	NA	42	Korea	3	18	1	10	2	3	2	2004	2	1	1	4	weekly	8	door, touch up, testing, trim, chassis, final, acceptance test	NA	10	NA	0.74	NA	4	8	4	1	NA		NA	23	8	2	0.0968257	0.00481151	-0.0968257
40	38	215	subj MSD prevention	musculoskeletal complaints	NA	Jeon & Jeong	2016	1	1	1115	243	NA	42	Korea	3	18	1	10	2	3	2	2004	2	1	1	4	weekly	23	door, touch up, testing, trim, chassis, final, acceptance test	NA	10	NA	0.74	NA	4	8	4	1	NA		NA	23	8	2	-0.347229	0.00299085	0.347229
40	38	216	subj MSD prevention	musculoskeletal complaints	NA	Jeon & Jeong	2016	1	1	1115	235	NA	42	Korea	3	18	1	10	2	3	2	2004	2	1	1	5	monthly	8	door, touch up, testing, trim, chassis, final, acceptance test	NA	10	NA	0.74	NA	4	8	4	1	NA		NA	23	8	2	-0.177528	0.00392843	0.177528
40	38	217	subj MSD prevention	musculoskeletal complaints	NA	Jeon & Jeong	2016	1	1	1115	417	NA	42	Korea	3	18	1	10	2	3	2	2004	2	1	1	5	monthly	23	door, touch up, testing, trim, chassis, final, acceptance test	NA	10	NA	0.74	NA	4	8	4	1	NA		NA	23	8	2	-0.228313	0.00209843	0.228313
70	38	341	musculoskeletal patient rate	musculoskeletal complaints	NA	Jeon & Jeong	2013	1	1	1115	430	NA	42	Korea	3	18	1	10	2	3	2	2004	2	1	1	2	hourly	8	door, touch up, testing, trim, chassis, final, acceptance test	NA	10	NA	0.74	NA	4	8	2	2	NA		NA	434	8	2	0.0199093	0.00232328	-0.0199093
70	38	342	musculoskeletal patient rate	musculoskeletal complaints	NA	Jeon & Jeong	2013	1	1	1115	319	NA	42	Korea	3	18	1	10	2	3	2	2004	2	1	1	2	hourly	20	door, touch up, testing, trim, chassis, final, acceptance test	NA	10	NA	0.74	NA	4	8	2	2	NA		NA	434	8	2	0.135234	0.00299356	-0.135234
70	38	343	musculoskeletal patient rate	musculoskeletal complaints	NA	Jeon & Jeong	2013	1	1	1115	330	NA	42	Korea	3	18	1	10	2	3	2	2004	2	1	1	2	hourly	23	door, touch up, testing, trim, chassis, final, acceptance test	NA	10	NA	0.74	NA	4	8	2	2	NA		NA	434	8	2	0.0540043	0.00300826	-0.0540043
70	38	344	musculoskeletal patient rate	musculoskeletal complaints	NA	Jeon & Jeong	2013	1	1	1115	253	NA	42	Korea	3	18	1	10	2	3	2	2004	2	1	1	3	daily	23	door, touch up, testing, trim, chassis, final, acceptance test	NA	10	NA	0.74	NA	4	8	2	2	NA		NA	434	8	2	0.410193	0.00250432	-0.410193
70	38	345	musculoskeletal patient rate	musculoskeletal complaints	NA	Jeon & Jeong	2013	1	1	1115	229	NA	42	Korea	3	18	1	10	2	3	2	2004	2	1	1	3	daily	20	door, touch up, testing, trim, chassis, final, acceptance test	NA	10	NA	0.74	NA	4	8	2	2	NA		NA	434	8	2	0.0555065	0.00510293	-0.0555065
70	38	346	musculoskeletal patient rate	musculoskeletal complaints	NA	Jeon & Jeong	2013	1	1	1115	211	NA	42	Korea	3	18	1	10	2	3	2	2004	2	1	1	3	daily	8	door, touch up, testing, trim, chassis, final, acceptance test	NA	10	NA	0.74	NA	4	8	2	2	NA		NA	434	8	2	0.372823	0.00281236	-0.372823
70	38	347	musculoskeletal patient rate	musculoskeletal complaints	NA	Jeon & Jeong	2013	1	1	1115	203	NA	42	Korea	3	18	1	10	2	3	2	2004	2	1	1	4	weekly	8	door, touch up, testing, trim, chassis, final, acceptance test	NA	10	NA	0.74	NA	4	8	2	2	NA		NA	434	8	2	0.106404	0.00478794	-0.106404
70	38	348	musculoskeletal patient rate	musculoskeletal complaints	NA	Jeon & Jeong	2013	1	1	1115	243	NA	42	Korea	3	18	1	10	2	3	2	2004	2	1	1	4	weekly	23	door, touch up, testing, trim, chassis, final, acceptance test	NA	10	NA	0.74	NA	4	8	2	2	NA		NA	434	8	2	0.134143	0.00393275	-0.134143
70	38	349	musculoskeletal patient rate	musculoskeletal complaints	NA	Jeon & Jeong	2013	1	1	1115	235	NA	42	Korea	3	18	1	10	2	3	2	2004	2	1	1	5	monthly	8	door, touch up, testing, trim, chassis, final, acceptance test	NA	10	NA	0.74	NA	4	8	2	2	NA		NA	434	8	2	0.152289	0.00401315	-0.152289
70	38	350	musculoskeletal patient rate	musculoskeletal complaints	NA	Jeon & Jeong	2013	1	1	1115	417	NA	42	Korea	3	18	1	10	2	3	2	2004	2	1	1	5	monthly	23	door, touch up, testing, trim, chassis, final, acceptance test	NA	10	NA	0.74	NA	4	8	2	2	NA		NA	434	8	2	0.219074	0.00212127	-0.219074
70	38	351	sick leave	musculoskeletal complaints	NA	Jeon & Jeong	2013	1	1	1115	430	NA	42	Korea	3	18	1	10	2	3	2	2004	2	1	1	2	hourly	8	door, touch up, testing, trim, chassis, final, acceptance test	NA	10	NA	0.74	NA	4	8	2	2	NA		NA	434	8	2	-0.064583	0.00230141	0.064583
70	38	352	sick leave	musculoskeletal complaints	NA	Jeon & Jeong	2013	1	1	1115	319	NA	42	Korea	3	18	1	10	2	3	2	2004	2	1	1	2	hourly	20	door, touch up, testing, trim, chassis, final, acceptance test	NA	10	NA	0.74	NA	4	8	2	2	NA		NA	434	8	2	0.116198	0.00303012	-0.116198
70	38	353	sick leave	musculoskeletal complaints	NA	Jeon & Jeong	2013	1	1	1115	330	NA	42	Korea	3	18	1	10	2	3	2	2004	2	1	1	2	hourly	23	door, touch up, testing, trim, chassis, final, acceptance test	NA	10	NA	0.74	NA	4	8	2	2	NA		NA	434	8	2	0.0735502	0.0029895	-0.0735502
70	38	354	sick leave	musculoskeletal complaints	NA	Jeon & Jeong	2013	1	1	1115	253	NA	42	Korea	3	18	1	10	2	3	2	2004	2	1	1	3	daily	23	door, touch up, testing, trim, chassis, final, acceptance test	NA	10	NA	0.74	NA	4	8	2	2	NA		NA	434	8	2	0.311554	0.00306609	-0.311554
70	38	355	sick leave	musculoskeletal complaints	NA	Jeon & Jeong	2013	1	1	1115	229	NA	42	Korea	3	18	1	10	2	3	2	2004	2	1	1	3	daily	20	door, touch up, testing, trim, chassis, final, acceptance test	NA	10	NA	0.74	NA	4	8	2	2	NA		NA	434	8	2	0.131218	0.00491881	-0.131218
70	38	356	sick leave	musculoskeletal complaints	NA	Jeon & Jeong	2013	1	1	1115	211	NA	42	Korea	3	18	1	10	2	3	2	2004	2	1	1	3	daily	8	door, touch up, testing, trim, chassis, final, acceptance test	NA	10	NA	0.74	NA	4	8	2	2	NA		NA	434	8	2	0.532646	0.00182362	-0.532646
70	38	357	sick leave	musculoskeletal complaints	NA	Jeon & Jeong	2013	1	1	1115	203	NA	42	Korea	3	18	1	10	2	3	2	2004	2	1	1	4	weekly	8	door, touch up, testing, trim, chassis, final, acceptance test	NA	10	NA	0.74	NA	4	8	2	2	NA		NA	434	8	2	-0.0233415	0.0049194	0.0233415
70	38	358	sick leave	musculoskeletal complaints	NA	Jeon & Jeong	2013	1	1	1115	243	NA	42	Korea	3	18	1	10	2	3	2	2004	2	1	1	4	weekly	23	door, touch up, testing, trim, chassis, final, acceptance test	NA	10	NA	0.74	NA	4	8	2	2	NA		NA	434	8	2	0.130265	0.00394301	-0.130265
70	38	359	sick leave	musculoskeletal complaints	NA	Jeon & Jeong	2013	1	1	1115	235	NA	42	Korea	3	18	1	10	2	3	2	2004	2	1	1	5	monthly	8	door, touch up, testing, trim, chassis, final, acceptance test	NA	10	NA	0.74	NA	4	8	2	2	NA		NA	434	8	2	0.223453	0.00374509	-0.223453
70	38	360	sick leave	musculoskeletal complaints	NA	Jeon & Jeong	2013	1	1	1115	417	NA	42	Korea	3	18	1	10	2	3	2	2004	2	1	1	5	monthly	23	door, touch up, testing, trim, chassis, final, acceptance test	NA	10	NA	0.74	NA	4	8	2	2	NA		NA	434	8	2	0.209775	0.00214344	-0.209775
40	38	144	productivity	productivity	NA	Jeon & Jeong	2016	1	1	1115	430	NA	42	Korea	3	18	1	10	2	3	2	2004	2	1	1	2	hourly	8	door, touch up, testing, trim, chassis, final, acceptance test	NA	10	NA	0.74	NA	5	31	2	2	NA		NA	21	8	2	-0.162111	0.00217598	-0.162111
40	38	145	productivity	productivity	NA	Jeon & Jeong	2016	1	1	1115	319	NA	42	Korea	3	18	1	10	2	3	2	2004	2	1	1	2	hourly	20	door, touch up, testing, trim, chassis, final, acceptance test	NA	10	NA	0.74	NA	5	31	2	2	NA		NA	21	8	2	-0.223319	0.00275935	-0.223319
40	38	146	productivity	productivity	NA	Jeon & Jeong	2016	1	1	1115	330	NA	42	Korea	3	18	1	10	2	3	2	2004	2	1	1	2	hourly	23	door, touch up, testing, trim, chassis, final, acceptance test	NA	10	NA	0.74	NA	5	31	2	2	NA		NA	21	8	2	0	0.0030303	0
40	38	147	productivity	productivity	NA	Jeon & Jeong	2016	1	1	1115	253	NA	42	Korea	3	18	1	10	2	3	2	2004	2	1	1	3	daily	23	door, touch up, testing, trim, chassis, final, acceptance test	NA	10	NA	0.74	NA	5	31	2	2	NA		NA	21	8	2	0	0.00395257	0
40	38	148	productivity	productivity	NA	Jeon & Jeong	2016	1	1	1115	229	NA	42	Korea	3	18	1	10	2	3	2	2004	2	1	1	3	daily	20	door, touch up, testing, trim, chassis, final, acceptance test	NA	10	NA	0.74	NA	5	31	2	2	NA		NA	21	8	2	-0.375406	0.00348814	-0.375406
40	38	149	productivity	productivity	NA	Jeon & Jeong	2016	1	1	1115	211	NA	42	Korea	3	18	1	10	2	3	2	2004	2	1	1	3	daily	8	door, touch up, testing, trim, chassis, final, acceptance test	NA	10	NA	0.74	NA	5	31	2	2	NA		NA	21	8	2	0	0.00402357	0
40	38	150	productivity	productivity	NA	Jeon & Jeong	2016	1	1	1115	203	NA	42	Korea	3	18	1	10	2	3	2	2004	2	1	1	4	weekly	8	door, touch up, testing, trim, chassis, final, acceptance test	NA	10	NA	0.74	NA	5	31	2	2	NA		NA	21	8	2	0	0.00492611	0
40	38	155	productivity	productivity	NA	Jeon & Jeong	2016	1	1	1115	243	NA	42	Korea	3	18	1	10	2	3	2	2004	2	1	1	4	weekly	23	door, touch up, testing, trim, chassis, final, acceptance test	NA	10	NA	0.74	NA	5	31	2	2	NA		NA	21	8	2	-0.0714812	0.00406287	-0.0714812
40	38	156	productivity	productivity	NA	Jeon & Jeong	2016	1	1	1115	235	NA	42	Korea	3	18	1	10	2	3	2	2004	2	1	1	5	monthly	8	door, touch up, testing, trim, chassis, final, acceptance test	NA	10	NA	0.74	NA	5	31	2	2	NA		NA	21	8	2	0.130413	0.00407684	0.130413
40	38	157	productivity	productivity	NA	Jeon & Jeong	2016	1	1	1115	417	NA	42	Korea	3	18	1	10	2	3	2	2004	2	1	1	5	monthly	23	door, touch up, testing, trim, chassis, final, acceptance test	NA	10	NA	0.74	NA	5	31	2	2	NA		NA	21	8	2	-0.223701	0.00210993	-0.223701
40	38	188	subjective productivity	productivity	NA	Jeon & Jeong	2016	1	1	1115	430	NA	42	Korea	3	18	1	10	2	3	2	2004	2	1	1	2	hourly	8	door, touch up, testing, trim, chassis, final, acceptance test	NA	10	NA	0.74	NA	5	31	4	1	NA		NA	21	8	2	0	0.00232558	0
40	38	189	subjective productivity	productivity	NA	Jeon & Jeong	2016	1	1	1115	319	NA	42	Korea	3	18	1	10	2	3	2	2004	2	1	1	2	hourly	20	door, touch up, testing, trim, chassis, final, acceptance test	NA	10	NA	0.74	NA	5	31	4	1	NA		NA	21	8	2	0.139971	0.00298365	0.139971
40	38	190	subjective productivity	productivity	NA	Jeon & Jeong	2016	1	1	1115	330	NA	42	Korea	3	18	1	10	2	3	2	2004	2	1	1	2	hourly	23	door, touch up, testing, trim, chassis, final, acceptance test	NA	10	NA	0.74	NA	5	31	4	1	NA		NA	21	8	2	0.317081	0.00232836	0.317081
40	38	191	subjective productivity	productivity	NA	Jeon & Jeong	2016	1	1	1115	253	NA	42	Korea	3	18	1	10	2	3	2	2004	2	1	1	3	daily	23	door, touch up, testing, trim, chassis, final, acceptance test	NA	10	NA	0.74	NA	5	31	4	1	NA		NA	21	8	2	0.278561	0.00323248	0.278561
40	38	192	subjective productivity	productivity	NA	Jeon & Jeong	2016	1	1	1115	229	NA	42	Korea	3	18	1	10	2	3	2	2004	2	1	1	3	daily	20	door, touch up, testing, trim, chassis, final, acceptance test	NA	10	NA	0.74	NA	5	31	4	1	NA		NA	21	8	2	0.231765	0.00446351	0.231765
40	38	193	subjective productivity	productivity	NA	Jeon & Jeong	2016	1	1	1115	211	NA	42	Korea	3	18	1	10	2	3	2	2004	2	1	1	3	daily	8	door, touch up, testing, trim, chassis, final, acceptance test	NA	10	NA	0.74	NA	5	31	4	1	NA		NA	21	8	2	0	0.00402357	0
40	38	194	subjective productivity	productivity	NA	Jeon & Jeong	2016	1	1	1115	203	NA	42	Korea	3	18	1	10	2	3	2	2004	2	1	1	4	weekly	8	door, touch up, testing, trim, chassis, final, acceptance test	NA	10	NA	0.74	NA	5	31	4	1	NA		NA	21	8	2	-0.144395	0.0046736	-0.144395
40	38	195	subjective productivity	productivity	NA	Jeon & Jeong	2016	1	1	1115	243	NA	42	Korea	3	18	1	10	2	3	2	2004	2	1	1	4	weekly	23	door, touch up, testing, trim, chassis, final, acceptance test	NA	10	NA	0.74	NA	5	31	4	1	NA		NA	21	8	2	0.320557	0.00314273	0.320557
40	38	196	subjective productivity	productivity	NA	Jeon & Jeong	2016	1	1	1115	235	NA	42	Korea	3	18	1	10	2	3	2	2004	2	1	1	5	monthly	8	door, touch up, testing, trim, chassis, final, acceptance test	NA	10	NA	0.74	NA	5	31	4	1	NA		NA	21	8	2	0.0935429	0.00416288	0.0935429
40	38	197	subjective productivity	productivity	NA	Jeon & Jeong	2016	1	1	1115	417	NA	42	Korea	3	18	1	10	2	3	2	2004	2	1	1	5	monthly	23	door, touch up, testing, trim, chassis, final, acceptance test	NA	10	NA	0.74	NA	5	31	4	1	NA		NA	21	8	2	0.11401	0.00232096	0.11401
41	39	220	fatigue	stress and burnout	NA	Jones & James	2018	1	1	27	16	NA	41.18	Australia	6	90	1	10	1	2	2	2015	2	3	1	2	rotations could occur up to 3 times in a 9 hour shift	5	(“continuous miner driver”, “right bolter”, “left bolter”, “shuttle car” and “supplies”	3	10	NA	0.74	NA	3	20	3	1	Need for Recovery after Work scale	0.88	0.88	5	2	1	-0.32	0.0177352	0.32
41	39	219	QOL psychological	general psych health	NA	Jones & James	2018	1	1	27	16	NA	41.18	Australia	6	90	1	10	1	2	2	2015	2	3	1	2	rotations could occur up to 3 times in a 9 hour shift	5	(“continuous miner driver”, “right bolter”, “left bolter”, “shuttle car” and “supplies”	3	10	NA	0.74	NA	3	57	3	1	WHOQOL-BREF Australian	0.77	0.77	5	2	1	0.43	0.020625	0.43
41	39	218	QOL physical	general physical health	NA	Jones & James	2018	1	1	27	16	NA	41.18	Australia	6	90	1	10	1	2	2	2015	2	3	1	2	rotations could occur up to 3 times in a 9 hour shift	5	(“continuous miner driver”, “right bolter”, “left bolter”, “shuttle car” and “supplies”	3	10	NA	0.74	NA	4	9	3	1	WHOQOL-BREF Australian	0.84	0.84	5	2	1	0.03	0.0401634	0.03
43	40	372	organizational commitment	organizational commitment	NA	Khan, Rasli, Yusoff, Tariq, Abid-ur-Rahman, Khan	2016	1	1	435	435	45.5	29.31	Pakistan	3	14	1	4	2	3	2	NA	NA	1	1	NA	NA	NA	NA	NA	NA	NA	0.81	0.81	1	5	3	1	Allen & Meyer (1990)	0.77	0.77	42	1	2	0.7	0.000597931	0.7
43	40	373	performance	individual performance	NA	Khan, Rasli, Yusoff, Tariq, Abid-ur-Rahman, Khan	2016	1	1	435	435	45.5	29.31	Pakistan	3	14	1	4	2	3	2	NA	NA	1	1	NA	NA	NA	NA	NA	NA	NA	0.81	0.81	5	28	4	1	NA	0.72	0.72	42	1	2	0.69	0.000630968	0.69
44	41	225	job engagement - vigor	stress and burnout	NA	Kim, Um, Kim & Kim	2016	1	1	246	246	97.2	28.41	Korea	3	18	1	5	2	3	2	2013	1	1	1	NA	NA	NA	NA	NA	8	NA	0.78	0.78	3	20	3	1	Schaufeli et al. 2002		0.73	17	1	2	-0.21	0.00371441	0.21
44	41	226	job engagement - dedication	stress and burnout	NA	Kim, Um, Kim & Kim	2016	1	1	246	246	97.2	28.41	Korea	3	18	1	5	2	3	2	2013	1	1	1	NA	NA	NA	NA	NA	8	NA	0.78	0.78	3	20	3	1	Schaufeli et al. 2002		0.73	17	1	2	-0.25	0.00357279	0.25
44	41	227	burnout - exhaustion	stress and burnout	NA	Kim, Um, Kim & Kim	2016	1	1	246	246	97.2	28.41	Korea	3	18	1	5	2	3	2	2013	1	1	1	NA	NA	NA	NA	NA	8	NA	0.78	0.78	3	20	3	1	Schaufeli et al. 2002		0.93	17	1	2	-0.29	0.00341005	0.29
44	41	228	burnout - cynicism	stress and burnout	NA	Kim, Um, Kim & Kim	2016	1	1	246	246	97.2	28.41	Korea	3	18	1	5	2	3	2	2013	1	1	1	NA	NA	NA	NA	NA	8	NA	0.78	0.78	3	20	3	1	Schaufeli et al. 2002		0.86	17	1	2	-0.28	0.00345263	0.28
44	41	229	turnover intention	turnover (intention)	NA	Kim, Um, Kim & Kim	2016	1	1	246	246	97.2	28.41	Korea	3	18	1	5	2	3	2	2013	1	1	1	NA	NA	NA	NA	NA	8	NA	0.78	0.78	5	6	3	1	Mobley (1982), Becker (1992)	0.86	0.86	17	1	2	-0.24	0.00361023	0.24
45	42	233	rating of perceived fatigue	physical workload	NA	Kuijer, Visser & Kemper	1999	1	1	16	8	0	34	Netherlands	2	80	1	9	1	1	2	NA	2	1	1	2	rotation after first break in the morning and after the lunch break	2	employees alternated between two of the three possible rotation combinations, e.g. between refuse collecting and street sweeping, or between refuse collecting and driving a vehicle.	NA	10	NA	0.74	NA	4	10	3	1	Borg & Borg 1987		NA	1172	8	2	-0.68	0.0285948	0.68
45	42	234	rating of perceived exertion	physical workload	NA	Kuijer, Visser & Kemper	1999	1	1	16	8	0	34	Netherlands	2	80	1	9	1	1	2	NA	2	1	1	2	rotation after first break in the morning and after the lunch break	2	employees alternated between two of the three possible rotation combinations, e.g. between refuse collecting and street sweeping, or between refuse collecting and driving a vehicle.	NA	10	NA	0.74	NA	4	10	3	1	Meijman et al. 1986		NA	1172	8	2	-0.72	0.0213533	0.72
45	42	235	heart rate reserve	physical workload	NA	Kuijer, Visser & Kemper	1999	1	1	16	8	0	34	Netherlands	2	80	1	9	1	1	2	NA	2	1	1	2	rotation after first break in the morning and after the lunch break	2	employees alternated between two of the three possible rotation combinations, e.g. between refuse collecting and street sweeping, or between refuse collecting and driving a vehicle.	NA	10	NA	0.74	NA	4	10	2	2	Astrand & Rodahl 1986		NA	1172	8	2	-0.9	0.00263875	0.9
45	42	239	rating of perceived fatigue	physical workload	NA	Kuijer, Visser & Kemper	1999	1	1	16	8	0	34	Netherlands	2	80	1	9	1	1	2	NA	2	1	1	2	rotation after first break in the morning and after the lunch break	2	employees alternated between two of the three possible rotation combinations, e.g. between refuse collecting and street sweeping, or between refuse collecting and driving a vehicle.	NA	10	NA	0.74	NA	4	10	3	1	Borg & Borg 1987		NA	1172	8	2	-0.21	0.112242	0.21
45	42	240	rating of perceived exertion	physical workload	NA	Kuijer, Visser & Kemper	1999	1	1	16	8	0	34	Netherlands	2	80	1	9	1	1	2	NA	2	1	1	2	rotation after first break in the morning and after the lunch break	2	employees alternated between two of the three possible rotation combinations, e.g. between refuse collecting and street sweeping, or between refuse collecting and driving a vehicle.	NA	10	NA	0.74	NA	4	10	3	1	Meijman et al. 1986		NA	1172	8	2	-0.51	0.0586375	0.51
45	42	241	heart rate reserve	physical workload	NA	Kuijer, Visser & Kemper	1999	1	1	16	8	0	34	Netherlands	2	80	1	9	1	1	2	NA	2	1	1	2	rotation after first break in the morning and after the lunch break	2	employees alternated between two of the three possible rotation combinations, e.g. between refuse collecting and street sweeping, or between refuse collecting and driving a vehicle.	NA	10	NA	0.74	NA	4	10	2	2	Astrand & Rodahl 1986		NA	1172	8	2	-0.82	0.0091464	0.82
45	42	230	rating of perceived fatigue	physical workload	NA	Kuijer, Visser & Kemper	1999	1	1	16	8	0	34	Netherlands	2	80	1	9	1	1	2	NA	2	1	1	2	rotation after first break in the morning and after the lunch break	2	employees alternated between two of the three possible rotation combinations, e.g. between refuse collecting and street sweeping, or between refuse collecting and driving a vehicle.	NA	10	NA	0.74	NA	4	10	3	1	Borg & Borg 1987		NA	1172	8	2	-0.8	0.0110962	0.8
45	42	231	rating of perceived exertion	physical workload	NA	Kuijer, Visser & Kemper	1999	1	1	16	8	0	34	Netherlands	2	80	1	9	1	1	2	NA	2	1	1	2	rotation after first break in the morning and after the lunch break	2	employees alternated between two of the three possible rotation combinations, e.g. between refuse collecting and street sweeping, or between refuse collecting and driving a vehicle.	NA	10	NA	0.74	NA	4	10	3	1	Meijman et al. 1986		NA	1172	8	2	-0.8	0.0108576	0.8
45	42	232	heart rate reserve	physical workload	NA	Kuijer, Visser & Kemper	1999	1	1	16	8	0	34	Netherlands	2	80	1	9	1	1	2	NA	2	1	1	2	rotation after first break in the morning and after the lunch break	2	employees alternated between two of the three possible rotation combinations, e.g. between refuse collecting and street sweeping, or between refuse collecting and driving a vehicle.	NA	10	NA	0.74	NA	4	10	2	2	Astrand & Rodahl 1986		NA	1172	8	2	-0.71	0.0223699	0.71
45	42	236	rating of perceived fatigue	physical workload	NA	Kuijer, Visser & Kemper	1999	1	1	16	8	0	34	Netherlands	2	80	1	9	1	1	2	NA	2	1	1	2	rotation after first break in the morning and after the lunch break	2	employees alternated between two of the three possible rotation combinations, e.g. between refuse collecting and street sweeping, or between refuse collecting and driving a vehicle.	NA	10	NA	0.74	NA	4	10	3	1	Borg & Borg 1987		NA	1172	8	2	-0.75	0.0177524	0.75
45	42	237	rating of perceived exertion	physical workload	NA	Kuijer, Visser & Kemper	1999	1	1	16	8	0	34	Netherlands	2	80	1	9	1	1	2	NA	2	1	1	2	rotation after first break in the morning and after the lunch break	2	employees alternated between two of the three possible rotation combinations, e.g. between refuse collecting and street sweeping, or between refuse collecting and driving a vehicle.	NA	10	NA	0.74	NA	4	10	3	1	Meijman et al. 1986		NA	1172	8	2	-0.85	0.00595165	0.85
45	42	238	heart rate reserve	physical workload	NA	Kuijer, Visser & Kemper	1999	1	1	16	8	0	34	Netherlands	2	80	1	9	1	1	2	NA	2	1	1	2	rotation after first break in the morning and after the lunch break	2	employees alternated between two of the three possible rotation combinations, e.g. between refuse collecting and street sweeping, or between refuse collecting and driving a vehicle.	NA	10	NA	0.74	NA	4	10	2	2	Astrand & Rodahl 1986		NA	1172	8	2	0.12	0.120251	-0.12
46	43	243	new product performance	speed of product development	NA	Leenders & Wierenga	2002	1	1	148	148	NA	NA	worldwide	5	NA	3	10	2	3	2	NA	1	1	2	NA	NA	NA	NA	NA	2	NA	0.74	NA	5	36	3	1	scale was constructed using items from the literature (Griffin & Page, 1993)	0.89	0.89	39	1	2	0.11	0.00659423	0.11
47	44	248	lack of motivaiton	motivation	NA	Luger, Bosch, Hoozemans, Veeger & de Looze	2016	1	1	10	10	50	26	Netherlands	2	80	1	11	1	1	1	NA	2	2	1	1	comparison of two rotation frequencies (every 6 min vs. every 30 min)	2	static pick-and-place task + dynamic box-lifting task	3	4	NA	0.74	NA	1	2	3	1	SOFI Swedish Occupational Fatigue Inventory; Ahsberg et al. 1997	0.89	0.89	108	8	1	-0.02	0.0499281	-0.02
47	44	245	lack of energy	stress and burnout	NA	Luger, Bosch, Hoozemans, Veeger & de Looze	2016	1	1	10	10	50	26	Netherlands	2	80	1	11	1	1	1	NA	2	2	1	1	comparison of two rotation frequencies (every 6 min vs. every 30 min)	2	static pick-and-place task + dynamic box-lifting task	3	4	NA	0.74	NA	3	20	3	1	SOFI Swedish Occupational Fatigue Inventory; Ahsberg et al. 1997	0.91	0.91	108	8	1	-0.09	0.0488899	0.09
47	44	247	physical discomfort	musculoskeletal complaints	NA	Luger, Bosch, Hoozemans, Veeger & de Looze	2016	1	1	10	10	50	26	Netherlands	2	80	1	11	1	1	1	NA	2	2	1	1	comparison of two rotation frequencies (every 6 min vs. every 30 min)	2	static pick-and-place task + dynamic box-lifting task	3	4	NA	0.74	NA	4	8	3	1	SOFI Swedish Occupational Fatigue Inventory; Ahsberg et al. 1997	0.85	0.85	108	8	1	0	0.05	0
47	44	246	physical exertion	physical workload	NA	Luger, Bosch, Hoozemans, Veeger & de Looze	2016	1	1	10	10	50	26	Netherlands	2	80	1	11	1	1	1	NA	2	2	1	1	comparison of two rotation frequencies (every 6 min vs. every 30 min)	2	static pick-and-place task + dynamic box-lifting task	3	4	NA	0.74	NA	4	10	3	1	SOFI Swedish Occupational Fatigue Inventory; Ahsberg et al. 1997		0.77	108	8	1	-0.2	0.0451197	0.2
47	44	249	sleepiness	physical workload	NA	Luger, Bosch, Hoozemans, Veeger & de Looze	2016	1	1	10	10	50	26	Netherlands	2	80	1	11	1	1	1	NA	2	2	1	1	comparison of two rotation frequencies (every 6 min vs. every 30 min)	2	static pick-and-place task + dynamic box-lifting task	3	4	NA	0.74	NA	4	10	3	1	SOFI Swedish Occupational Fatigue Inventory; Ahsberg et al. 1997		0.86	108	8	1	0.1	0.0487479	-0.1
48	45	250	subjective career success	career success	NA	Martini & Cavenago	2017	1	1	558	558	56	NA	Italy	2	76	1	10	2	3	2	2013	2	1	1	NA	NA	NA	NA	NA	5	NA	0.74	NA	2	26	4	1	NA	0.7	0.7	10	1	2	0.298	0.00148795	0.298
49	46	251	motivation	motivation	NA	Mohsan, Nawaz & Khan	2012	1	1	285	285	15.8	NA	Pakistan	3	14	1	4	2	3	2	NA	NA	1	2	NA	NA	NA	NA	NA	8	NA	0.8	0.8	1	2	4	1	based on previous research on the topic		NA	7118	1	2	-0.17	0.0033089	-0.17
49	46	253	job involvement	job involvement	NA	Mohsan, Nawaz & Khan	2012	1	1	285	285	15.8	NA	Pakistan	3	14	1	4	2	3	2	NA	NA	1	2	NA	NA	NA	NA	NA	8	NA	0.8	0.8	1	3	3	1	adopted from Uygur & Kilic (2009)		NA	7118	1	2	0.16	0.00333142	0.16
49	46	252	commitment	organizational commitment	NA	Mohsan, Nawaz & Khan	2012	1	1	285	285	15.8	NA	Pakistan	3	14	1	4	2	3	2	NA	NA	1	2	NA	NA	NA	NA	NA	8	NA	0.8	0.8	1	5	3	1	adopted from Mowday & Steers (1979)	0.9	0.9	7118	1	2	0.23	0.00314736	0.23
50	47	254	voluntary effort	job involvement	2001-2004 Quality of Working Life Survey (QWLS)	Ollo-Lopez, Bayo-Moriones & Larraza-Kintana	2010	1	1	NA	12056	36.9	38.36	Spain	2	51	1	10	2	3	2	2001	2	1	1	NA	NA	NA	NA	NA	6	NA	0.74	NA	1	3	4	1	NA		NA	229	8	2	0.048	8.25645e-05	0.048
50	48	255	voluntary effort	job involvement	2002 National Working Conditions Survey (NWCS)	Ollo-Lopez, Bayo-Moriones & Larraza-Kintana	2010	1	1	NA	4251	33.9	38.4	Spain	2	51	1	10	2	3	2	2002	1	1	1	NA	NA	NA	NA	NA	1	NA	0.74	NA	1	3	4	1	NA		NA	229	8	2	-0.045	0.000234287	-0.045
52	50	263	carpal tunnel syndrome	musculoskeletal complaints	NA	Roquelaure, Mechali, Dano, Fanello, Benetti, Bureau, Mariel, Martin, Derriennic & Penneau-Fontbonne	1997	1	1	130	130	84.62	41.15	France	2	71	1	8	1	3	2	1993	2	1	1	NA	NA	NA	NA	NA	1	NA	0.74	NA	4	8	2	2	medical records		NA	367	4	2	-0.23	0.0197392	0.23
54	52	266	labor flexibility acquired	labor flexibility	NA	Sawhney	2013	1	1	74	74	NA	NA	North America	1	NA	3	10	2	3	2	NA	1	1	2	NA	NA	NA	NA	NA	8	2 Items (from Eriksson & Ortega, 2006 and Beltran-Martin et al., 2008; Delaney & Huselid, 1996)	0.75	0.75	2	29	4	1	NA		NA	104	1	2	0.57	0.00615892	0.57
54	52	267	labor flexibility implemented	labor flexibility	NA	Sawhney	2013	1	1	74	74	NA	NA	North America	1	NA	3	10	2	3	2	NA	1	1	2	NA	NA	NA	NA	NA	8	2 Items (from Eriksson & Ortega, 2006 and Beltran-Martin et al., 2008; Delaney & Huselid, 1996)	0.75	0.75	2	29	4	1	NA		0.77	104	1	2	0.55	0.00657441	0.55
54	52	268	plant performance	financial performance	NA	Sawhney	2013	1	1	74	74	NA	NA	North America	1	NA	3	10	2	3	2	NA	1	1	2	NA	NA	NA	NA	NA	8	2 Items (from Eriksson & Ortega, 2006 and Beltran-Martin et al., 2008; Delaney & Huselid, 1996)	0.75	0.75	5	30	4	1	NA	0.84	0.84	104	1	2	0.11	0.0131885	0.11
55	53	269	voluntary turnover	turnover (intention)	NA	Selden, Schimmoeller & Thompson	2013	1	1	42	42	NA	NA	USA	1	91	3	10	2	3	2	2007	NA	1	2	NA	NA	NA	NA	NA	2	NA	0.74	NA	5	6	2	2	Bureau of Labor Statistics		NA	323	1	2	-0.23	0.0213571	0.23
57	54	276	commitment	organizational commitment	NA	Song, van der Bij & Weggeman	2006	1	1	277	277	NA	NA	USA	1	91	3	10	2	3	2	NA	1	1	2	NA	NA	NA	NA	NA	7	Song et al. 2000	0.52	0.52	1	5	3	1	adopted from Anderson & Weitz (1992)	0.89	0.89	182	1	2	-0.16	0.00342764	-0.16
57	54	278	organizational crisis	financial performance	NA	Song, van der Bij & Weggeman	2006	1	1	277	277	NA	NA	USA	1	91	3	10	2	3	2	NA	1	1	2	NA	NA	NA	NA	NA	7	Song et al. 2000	0.52	0.52	5	30	3	1	Kim (1998)		0.77	182	1	2	0.04	0.00359857	0.04
57	54	402	relative costs	financial performance	NA	Song, van der Bij & Weggeman	2006	1	1	277	277	NA	NA	USA	1	91	3	10	2	3	2	NA	1	1	2	NA	NA	NA	NA	NA	7	Song et al. 2000	0.52	0.52	5	30	4	1	one item		NA	182	1	2	0.01	0.00360939	0.01
58	55	280	innovation performance	innovativeness	NA	Song, Kawakami & Stringfellow	2010	1	1	146	146	NA	NA	USA	1	91	3	10	2	3	2	NA	1	1	2	NA	NA	NA	NA	NA	9	management promotes JR across departments	0.83	0.83	5	37	4	1	NA	0.93	0.93	189	1	2	0.54	0.0034372	0.54
58	56	282	innovation performance	innovativeness	NA	Song, Kawakami & Stringfellow	2010	1	1	185	185	NA	NA	Japan	3	46	3	10	2	3	2	NA	1	1	2	NA	NA	NA	NA	NA	8	NA	0.82	0.82	5	37	4	1	NA	0.95	0.95	189	1	2	-0.11	0.00527539	-0.11
59	57	283	resignation	job involvement	NA	Weichel, Stanic, Enrique Diaz & Ekkehart Frieling	2010	1	1	248	248	6.5	38	Germany	2	67	1	8	2	3	2	2007	2	1	1	2	(< 35 years: 8 vs. 11 workstations; 36–45 years: 5 vs. 9 workstations	NA	NA	NA	3	objective data and observation	0.74	NA	1	3	3	1	Work-related behaviour and coping styles inventory; AVEM – Arbeitsbezogenes Verhaltens- und Erlebensmuster (Schaarschmidt & Fischer, 1996)	0.84	0.84	71	1	2	0.22	0.00365138	0.22
59	57	286	cognitive and emotional strain (irritation)	stress and burnout	NA	Weichel, Stanic, Enrique Diaz & Ekkehart Frieling	2010	1	1	248	248	6.5	38	Germany	2	67	1	8	2	3	2	2007	2	1	1	2	(< 35 years: 8 vs. 11 workstations; 36–45 years: 5 vs. 9 workstations	NA	NA	NA	3	objective data and observation	0.74	NA	3	20	3	1	Irritation scale (Mohr et al. 2005)	0.89	0.89	71	1	2	-0.23	0.00361693	0.23
59	57	287	musculoskeletal complaints	musculoskeletal complaints	NA	Weichel, Stanic, Enrique Diaz & Ekkehart Frieling	2010	1	1	248	248	6.5	38	Germany	2	67	1	8	2	3	2	2007	2	1	1	2	(< 35 years: 8 vs. 11 workstations; 36–45 years: 5 vs. 9 workstations	NA	NA	NA	3	objective data and observation	0.74	NA	4	8	3	1	modified version of Body part discomfort scale (Corlett & Bishop 1976)		NA	71	1	2	-0.35	0.00310486	0.35
59	57	285	work ability	general physical health	NA	Weichel, Stanic, Enrique Diaz & Ekkehart Frieling	2010	1	1	248	248	6.5	38	Germany	2	67	1	8	2	3	2	2007	2	1	1	2	(< 35 years: 8 vs. 11 workstations; 36–45 years: 5 vs. 9 workstations	NA	NA	NA	3	objective data and observation	0.74	NA	4	9	3	1	Work ability index (Ilmarinen & Tempel, 2002); Reliabilität beruht auf Zuordnung zu poor, moderate usw. (nicht auf Itemebene)		0.93	71	1	2	0.35	0.00310486	0.35
59	57	288	take days off	general physical health	NA	Weichel, Stanic, Enrique Diaz & Ekkehart Frieling	2010	1	1	248	248	6.5	38	Germany	2	67	1	8	2	3	2	2007	2	1	1	2	(< 35 years: 8 vs. 11 workstations; 36–45 years: 5 vs. 9 workstations	NA	NA	NA	3	objective data and observation	0.74	NA	4	9	2	2	company data		NA	71	1	2	0.21	0.00368445	0.21
59	57	289	cases of illness	general physical health	NA	Weichel, Stanic, Enrique Diaz & Ekkehart Frieling	2010	1	1	248	248	6.5	38	Germany	2	67	1	8	2	3	2	2007	2	1	1	2	(< 35 years: 8 vs. 11 workstations; 36–45 years: 5 vs. 9 workstations	NA	NA	NA	3	objective data and observation	0.74	NA	4	9	2	2	company data		NA	71	1	2	0.24	0.00358112	0.24
61	59	305	productivity	organizational performance	IAB establishment panel	Zwick	2002	0	5	5675	2460	NA	NA	Germany	2	67	3	10	1	3	2	1997	NA	1	2	NA	NA	NA	NA	NA	1	Job rotation offered in 1997, Yes/No	0.74	NA	5	31	2	2	NA		NA	25	1	2	0.023	0.000406074	0.023
61	59	306	productivity	organizational performance	IAB establishment panel	Zwick	2002	0	5	5675	2460	NA	NA	Germany	2	67	3	10	1	3	2	1997	NA	1	2	NA	NA	NA	NA	NA	1	Job rotation offered in 1997, Yes/No	0.74	NA	5	31	2	2	NA		NA	25	1	2	0.021	0.000406146	0.021
62	61	310	utilisation	productivity	NA	de Leeuw & Wiers	2015	1	1	52	52	NA	NA	Netherlands	2	80	3	10	2	3	2	2010	NA	1	2	NA	NA	NA	NA	NA	1	NA		NA	5	31	4	1	NA		NA	334	1	2	0.42	0.0130446	0.42
62	61	311	productivity	productivity	NA	de Leeuw & Wiers	2015	1	1	52	52	NA	NA	Netherlands	2	80	3	10	2	3	2	2010	NA	1	2	NA	NA	NA	NA	NA	1	NA		NA	5	31	4	1	NA		NA	334	1	2	0.31	0.0157122	0.31
65	63	319	profitability	financial performance	FLAUTO database 1989 und 1997	Colombo, Delmastro & Rabbiosi	2007	1	1	763	763	NA	NA	Italy	2	76	3	10	1	3	2	1989	3	1	1	NA	NA	NA	NA	NA	1	NA	0.74	NA	5	30	2	2	AIDA database		NA	1051	1	2	0.0139	0.00131011	0.0139
67	65	325	job satisfaction	job satisfaction	NA	Godard	2001	1	1	508	508	53	NA	Canada	1	80	1	10	2	3	2	1997	NA	1	1	NA	NA	NA	NA	NA	1	NA	0.74	NA	1	1	3	1	Michigan Organizational Assessment Package (Institute for Social Research 1975)	0.8	0.8	794	1	2	0.02	0.00196693	0.02
67	65	327	motivation	motivation	NA	Godard	2001	1	1	508	508	53	NA	Canada	1	80	1	10	2	3	2	1997	NA	1	1	NA	NA	NA	NA	NA	1	NA	0.74	NA	1	2	4	1	NA	0.78	0.78	795	1	2	-0.01	0.00196811	-0.01
67	65	321	task involvement	job involvement	NA	Godard	2001	1	1	508	508	53	NA	Canada	1	80	1	10	2	3	2	1997	NA	1	1	NA	NA	NA	NA	NA	1	NA	0.74	NA	1	3	4	1	NA	0.87	0.87	794	1	2	0.03	0.00196496	0.03
67	65	326	commitment	organizational commitment	NA	Godard	2001	1	1	508	508	53	NA	Canada	1	80	1	10	2	3	2	1997	NA	1	1	NA	NA	NA	NA	NA	1	NA	0.74	NA	1	5	3	1	adapted from Mowday's Organizational commitment questionnaire (Mowday et al. 1982)	0.8	0.8	795	1	2	0.04	0.00196221	0.04
67	65	322	stressfulness	stress and burnout	NA	Godard	2001	1	1	508	508	53	NA	Canada	1	80	1	10	2	3	2	1997	NA	1	1	NA	NA	NA	NA	NA	1	NA	0.74	NA	3	20	4	1	NA		0.69	794	1	2	0.01	0.00196811	-0.01
67	65	323	fatigue	stress and burnout	NA	Godard	2001	1	1	508	508	53	NA	Canada	1	80	1	10	2	3	2	1997	NA	1	1	NA	NA	NA	NA	NA	1	NA	0.74	NA	3	20	4	1	NA		0.75	794	1	2	-0.02	0.00196693	0.02
69	67	330	low back pain	musculoskeletal complaints	NA	Iwakiri, Takahashi, Sotoyama, Liu & Koda	2016	1	1	367	347	68.94	37.48	Japan	3	46	1	5	2	3	2	2013	NA	4	1	NA	NA	NA	NA	NA	1	NA	0.74	NA	4	8	1	1	NA		NA	493-494	4	2	-0.2	0.00867396	0.2
73	70	363	motivation	motivation	NA	Muramatsu, Miyazaki & Tanaka	1982	1	1	1438	88	42.7	NA	Japan	3	46	1	10	2	3	2	1974	NA	1	1	NA	NA	NA	NA	NA	10	NA	0.74	NA	1	2	4	1	NA		NA	306	1	2	0.44	0.00738956	0.44
74	71	364	performance	individual performance		Nasiripour, Raeisi & Delpasand	2009	1	1	90	90	70	35.57	Iran	3	41	1	5	2	3	2	2004	NA	1	1	NA	NA	NA	NA	NA	1	NA	0.74	NA	5	28	2	2	NA		NA	27	2	2	0.005	0.0176722	0.005
75	72	365	product innovation	innovativeness	NA	Pini & Santangelo	2005	1	4	199	199	NA	NA	Italy	2	76	3	10	2	3	2	2001	NA	1	2	NA	NA	NA	NA	NA	1	NA	0.74	NA	5	37	1	1	NA		NA	36	1	2	-0.03	0.00501608	-0.03
75	72	366	process innovation	innovativeness	NA	Pini & Santangelo	2005	1	4	199	199	NA	NA	Italy	2	76	3	10	2	3	2	2001	NA	1	2	NA	NA	NA	NA	NA	1	NA	0.74	NA	5	37	1	1	NA		NA	36	1	2	0.21	0.00459168	0.21
75	72	367	quality innovation	innovativeness	NA	Pini & Santangelo	2005	1	4	199	199	NA	NA	Italy	2	76	3	10	2	3	2	2001	NA	1	2	NA	NA	NA	NA	NA	1	NA	0.74	NA	5	37	1	1	NA		NA	36	1	2	0.11	0.00490425	0.11
77	73	371	need for recovery	stress and burnout	NA	Kuijer, van der Beek, van Dieen, Visser & Frings-Dresen	2005	1	1	243	67	0	36.65	Netherlands	2	80	1	9	1	2	2	1998	2	1	1	NA	NA	2	driving, collecting	NA	10	NA	0.74	NA	3	20	3	1	Van Veldhoven and Meijman (1994)	0.87	0.87	author communication	2	2	-0.015	0.0149085	0.015
42	74	376	job satisfaction	job satisfaction	NA	Mlekus, Lehmann & Maier	2018	0	6 (dataset)	135	135	62.2	32.36	Germany	2	67	1	10	1	1	1	2018	2	1	1	2	perform 4 tasks during an 8 hour day	4	cut material, assemble parts, check voltage, and analyze and fix errors	NA	10	NA	0.74	NA	1	1	3	1	KAFA		0.49	NA	5	2	0.247	0.00653114	0.247
42	74	377	job satisfaction	job satisfaction	NA	Mlekus, Lehmann & Maier	2018	0	6 (dataset)	135	135	62.2	32.36	Germany	2	67	1	10	1	1	1	2018	2	1	1	2	perform 4 tasks during an 8 hour day	4	cut material, assemble parts, check voltage, and analyze and fix errors	NA	10	NA	0.74	NA	1	1	3	1	ABB		NA	NA	5	2	0.247	0.00653114	0.247
42	74	380	motivation	motivation	NA	Mlekus, Lehmann & Maier	2018	0	6 (dataset)	135	135	62.2	32.36	Germany	2	67	1	10	1	1	1	2018	2	1	1	2	perform 4 tasks during an 8 hour day	4	cut material, assemble parts, check voltage, and analyze and fix errors	NA	10	NA	0.74	NA	1	2	3	1	MWMS	0.95	0.95	NA	2	2	0.21	0.00676848	0.21
42	74	375	satisfaction of need for competence	competence development	NA	Mlekus, Lehmann & Maier	2018	0	6 (dataset)	135	135	62.2	32.36	Germany	2	67	1	10	1	1	1	2018	2	1	1	2	perform 4 tasks during an 8 hour day	4	cut material, assemble parts, check voltage, and analyze and fix errors	NA	10	NA	0.74	NA	2	22	3	1	SDT needs at work (van den Broeck, Vansteenkiste, de Witte, Soenens & Lens 2010)	0.78	0.78	NA	2	2	0.13	0.00715915	0.13
42	74	378	positive affect	general psych health	NA	Mlekus, Lehmann & Maier	2018	0	6 (dataset)	135	135	62.2	32.36	Germany	2	67	1	10	1	1	1	2018	2	1	1	2	perform 4 tasks during an 8 hour day	4	cut material, assemble parts, check voltage, and analyze and fix errors	NA	10	NA	0.74	NA	3	57	3	1	PANAS		0.93	NA	5	2	0.199	0.00683234	0.199
42	74	379	negative affect	general psych health	NA	Mlekus, Lehmann & Maier	2018	0	6 (dataset)	135	135	62.2	32.36	Germany	2	67	1	10	1	1	1	2018	2	1	1	2	perform 4 tasks during an 8 hour day	4	cut material, assemble parts, check voltage, and analyze and fix errors	NA	10	NA	0.74	NA	3	57	3	1	PANAS		0.89	NA	5	2	0.199	0.00683234	0.199
42	74	381	subj performance	individual performance	NA	Mlekus, Lehmann & Maier	2018	0	6 (dataset)	135	135	62.2	32.36	Germany	2	67	1	10	1	1	1	2018	2	1	1	2	perform 4 tasks during an 8 hour day	4	cut material, assemble parts, check voltage, and analyze and fix errors	NA	10	NA	0.74	NA	5	28	4	1	NA		NA	NA	2	2	0.155	0.00705576	0.155
81	76	384	business performance	financial performance	NA	Le Meunier-Fitzhugh, Massey	2019	1	1	146	146	NA	NA	UK	2	89	3	10	2	3	2	NA	1	1	2	NA	NA	2	sales, marketing	NA	5	NA	0.74	NA	5	30	4	1	NA	0.91	0.91	14	1	2	0.25	0.00601991	0.25
83	77	389	administrative skills improvement	competence development	NA	Campion, Cheraskin, & Stevens	1994	1	1	255	255	NA	39.3	USA	1	91	1	10	2	3	2	NA	1	1	1	6	job rotation rate = individual's number of rotations divided by the number of years of employment. To exclude new employees who had not had an opportunity to rotate, we studied only those with at least one rotation or at least five years tenure. Mean rate = 0.44	NA	NA	NA	3	NA	0.74	NA	2	22	4	1	NA		0.81	1532	1	2	0.24	0.00348281	0.24
83	77	390	technical skills improvement	competence development	NA	Campion, Cheraskin, & Stevens	1994	1	1	255	255	NA	39.3	USA	1	91	1	10	2	3	2	NA	1	1	1	6	job rotation rate = individual's number of rotations divided by the number of years of employment. To exclude new employees who had not had an opportunity to rotate, we studied only those with at least one rotation or at least five years tenure. Mean rate = 0.44	NA	NA	NA	3	NA	0.74	NA	2	22	4	1	NA		0.64	1532	1	2	0.01	0.00392078	0.01
83	77	391	business skills improvement	competence development	NA	Campion, Cheraskin, & Stevens	1994	1	1	255	255	NA	39.3	USA	1	91	1	10	2	3	2	NA	1	1	1	6	job rotation rate = individual's number of rotations divided by the number of years of employment. To exclude new employees who had not had an opportunity to rotate, we studied only those with at least one rotation or at least five years tenure. Mean rate = 0.44	NA	NA	NA	3	NA	0.74	NA	2	22	4	1	NA		0.69	1532	1	2	0.27	0.00337064	0.27
83	77	393	personal development	competence development	NA	Campion, Cheraskin, & Stevens	1994	1	1	255	255	NA	39.3	USA	1	91	1	10	2	3	2	NA	1	1	1	6	job rotation rate = individual's number of rotations divided by the number of years of employment. To exclude new employees who had not had an opportunity to rotate, we studied only those with at least one rotation or at least five years tenure. Mean rate = 0.44	NA	NA	NA	3	NA	0.74	NA	2	22	4	1	NA		0.6	1532	1	2	0.2	0.00361412	0.2
83	77	387	promotion rate	career success	NA	Campion, Cheraskin, & Stevens	1994	1	1	255	255	NA	39.3	USA	1	91	1	10	2	3	2	NA	1	1	1	6	job rotation rate = individual's number of rotations divided by the number of years of employment. To exclude new employees who had not had an opportunity to rotate, we studied only those with at least one rotation or at least five years tenure. Mean rate = 0.44	NA	NA	NA	3	NA	0.74	NA	2	26	2	2	work histories: number of promotions divided by number of years of tenure		NA	1532	1	2	0.37	0.00292134	0.37
83	77	388	salary growth	career success	NA	Campion, Cheraskin, & Stevens	1994	1	1	255	255	NA	39.3	USA	1	91	1	10	2	3	2	NA	1	1	1	6	job rotation rate = individual's number of rotations divided by the number of years of employment. To exclude new employees who had not had an opportunity to rotate, we studied only those with at least one rotation or at least five years tenure. Mean rate = 0.44	NA	NA	NA	3	NA	0.74	NA	2	26	2	2	work histories: current salary class minus salary class at entry into the company divided by number of years of tenure		NA	1532	1	2	0.29	0.0032897	0.29
83	77	392	career affect	career success	NA	Campion, Cheraskin, & Stevens	1994	1	1	255	255	NA	39.3	USA	1	91	1	10	2	3	2	NA	1	1	1	6	job rotation rate = individual's number of rotations divided by the number of years of employment. To exclude new employees who had not had an opportunity to rotate, we studied only those with at least one rotation or at least five years tenure. Mean rate = 0.44	NA	NA	NA	3	NA	0.74	NA	2	26	4	1	NA		0.88	1532	1	2	0.17	0.00369818	0.17
83	77	386	performance	individual performance	NA	Campion, Cheraskin, & Stevens	1994	1	1	255	255	NA	39.3	USA	1	91	1	10	2	3	2	NA	1	1	1	6	job rotation rate = individual's number of rotations divided by the number of years of employment. To exclude new employees who had not had an opportunity to rotate, we studied only those with at least one rotation or at least five years tenure. Mean rate = 0.44	NA	NA	NA	3	NA	0.74	NA	5	28	2	1	personnel records (ranged from 1, satisfactory, to 3, superior)		NA	1532	1	2	0.25	0.00344669	0.25
84	78	394	job satisfaction	job satisfaction	NA	Dinis & Fronteira	2015	1	1	55	34	69.1	31.5	Portugal	2	27	1	2	2	3	2	NA	1	1	1	NA	shifts were carried out in two units with minimum of 60% of shifts in one of the units	2	NA	NA	10	NA	0.74	NA	1	1	3	1	Graca 1999		NA	23	2	2	0.12	0.0285246	0.12
84	78	395	job satisfaction	job satisfaction	NA	Dinis & Fronteira	2015	1	1	55	41	69.1	31.5	Portugal	2	27	1	2	2	3	2	NA	1	1	1	NA	shifts were carried out in three units with less than 20% or more than 47% of shifts in at least one of the units	3	NA	NA	10	NA	0.74	NA	1	1	3	1	Graca 1999		NA	23	2	2	0.18	0.0226217	0.18
84	78	396	job satisfaction	job satisfaction	NA	Dinis & Fronteira	2015	1	1	55	30	69.1	31.5	Portugal	2	27	1	2	2	3	2	NA	1	1	1	NA	shifts were carried out in three units with a distribution of between 20 and 47% of shifts in each unit	3	NA	NA	10	NA	0.74	NA	1	1	3	1	Graca 1999		NA	23	2	2	-0.43	0.0248553	-0.43
85	79	397	performance rank	individual performance	2004-2007 Towers Watson compensation benchmarking panel	Kampkötter, Harbring, & Sliwka	2016	1	1	90321	90321	NA	40.22	Germany	2	67	1	10	1	3	2	2004	1	1	1	6	Variable JR equals 1 if employee works in a different function in 2005 than in 2004	NA	NA	NA	10	NA	0.74	0	5	28	2	2	NA		NA	14	1	2	0.005	1.10711e-05	0.005
85	79	398	bonus payment	individual performance	2004-2007 Towers Watson compensation benchmarking panel	Kampkötter, Harbring, & Sliwka	2016	1	1	90321	90321	NA	40.22	Germany	2	67	1	10	1	3	2	2004	1	1	1	6	Variable JR equals 1 if employee works in a different function in 2005 than in 2004	NA	NA	NA	10	NA	0.74	0	5	28	2	2	NA		NA	14	1	2	0.02	1.10628e-05	0.02
85	80	399	performance rank	individual performance	2004-2007 Towers Watson compensation benchmarking panel	Kampkötter, Harbring, & Sliwka	2016	1	1	91987	91987	NA	40.22	Germany	2	67	1	10	1	3	2	2004	1	1	1	6	Variable JR equals 1 if employee works in a different function in 2005 than in 2004	NA	NA	NA	10	NA	0.74	0	5	28	2	2	NA		NA	14	1	2	0.004	1.08708e-05	0.004
85	80	400	bonus payment	individual performance	2004-2007 Towers Watson compensation benchmarking panel	Kampkötter, Harbring, & Sliwka	2016	1	1	91987	91987	NA	40.22	Germany	2	67	1	10	1	3	2	2004	1	1	1	6	Variable JR equals 1 if employee works in a different function in 2005 than in 2004	NA	NA	NA	10	NA	0.74	0	5	28	2	2	NA		NA	14	1	2	-0.02	1.08624e-05	-0.02
86	81	401	adaptability	labor flexibility	NA	Zhu, Wolff, Hall, Heras, Gutierrez, & Kram	2013	1	1	47	47	21.28	NA	USA	1	91	1	1	1	3	2	NA	1	4	1	NA	NA	NA	line role, staff role, matrix role, tactical implication, strategic implication, strategic alignment, strategy formation, enterprise leadership	NA	3	NA	0.74	NA	2	29	4	1	NA	0.75	0.75	471	1	2	-0.41	0.0147246	-0.41
42	82	402	job satisfaction	job satisfaction	NA	Mlekus, Lehmann & Maier	2018	0	6 (dataset)	159	159	44.03	41.38	Germany	2	67	1	10	1	1	1	2019	2	1	1	2	perform 4 tasks during an 8 hour day	4	cut material, assemble parts, check voltage, and analyze and fix errors	NA	10	NA	0.74	NA	1	1	3	1	KAFA		0.18	NA	5	2	0.198	0.00580584	0.198
42	82	403	job satisfaction	job satisfaction	NA	Mlekus, Lehmann & Maier	2018	0	6 (dataset)	159	159	44.03	41.38	Germany	2	67	1	10	1	1	1	2019	2	1	1	2	perform 4 tasks during an 8 hour day	4	cut material, assemble parts, check voltage, and analyze and fix errors	NA	10	NA	0.74	NA	1	1	3	1	ABB		NA	NA	5	2	0.179	0.00589273	0.179
42	82	404	motivation	motivation	NA	Mlekus, Lehmann & Maier	2018	0	6 (dataset)	159	159	44.03	41.38	Germany	2	67	1	10	1	1	1	2019	2	1	1	2	perform 4 tasks during an 8 hour day	4	cut material, assemble parts, check voltage, and analyze and fix errors	NA	10	NA	0.74	NA	1	2	3	1	MWMS	0.95	0.95	NA	2	2	0.134	0.00606547	0.134
42	82	405	satisfaction of need for competence	competence development	NA	Mlekus, Lehmann & Maier	2018	0	6 (dataset)	159	159	44.03	41.38	Germany	2	67	1	10	1	1	1	2019	2	1	1	2	perform 4 tasks during an 8 hour day	4	cut material, assemble parts, check voltage, and analyze and fix errors	NA	10	NA	0.74	NA	2	22	3	1	SDT needs at work (van den Broeck, Vansteenkiste, de Witte, Soenens & Lens 2010)	0.71	0.71	NA	2	2	-0.037	0.0062721	-0.037
42	82	406	positive and negative affect	general psych health	NA	Mlekus, Lehmann & Maier	2018	0	6 (dataset)	159	159	44.03	41.38	Germany	2	67	1	10	1	1	1	2019	2	1	1	2	perform 4 tasks during an 8 hour day	4	cut material, assemble parts, check voltage, and analyze and fix errors	NA	10	NA	0.74	NA	3	57	3	1	PANAS			NA	5	2	0.17	0.00593104	0.17
42	82	407	positive and negative affect	general psych health	NA	Mlekus, Lehmann & Maier	2018	0	6 (dataset)	159	159	44.03	41.38	Germany	2	67	1	10	1	1	1	2019	2	1	1	2	perform 4 tasks during an 8 hour day	4	cut material, assemble parts, check voltage, and analyze and fix errors	NA	10	NA	0.74	NA	3	57	3	1	PANAS			NA	5	2	0.01	0.00628805	0.01
42	82	408	subj performance	individual performance	NA	Mlekus, Lehmann & Maier	2018	0	6 (dataset)	159	159	44.03	41.38	Germany	2	67	1	10	1	1	1	2019	2	1	1	2	perform 4 tasks during an 8 hour day	4	cut material, assemble parts, check voltage, and analyze and fix errors	NA	10	NA	0.74	NA	5	28	4	1	NA		NA	NA	2	2	0.17	0.00593104	0.17
87	83	411	sales growth	financial performance	Taiwan Technological Innovation Service	Tsai & Huang	2020	1	1	4381	4381	NA	NA	Taiwan	3	17	3	10	2	3	2	2007	2	2	2	NA	NA	NA	NA	NA	1	NA	0.74	NA	5	30	2	2	NA		NA	author communication	1	2	0.063	0.00022645	0.063
87	83	409	significant innovation	innovativeness	Taiwan Technological Innovation Service	Tsai & Huang	2020	1	1	4381	1482	NA	NA	Taiwan	3	17	3	10	2	3	2	2007	2	2	2	NA	NA	NA	NA	NA	1	NA	0.74	NA	5	37	2	2	NA		NA	author communication	5	2	0.1	0.000661336	0.1
87	83	410	incremental innovation	innovativeness	Taiwan Technological Innovation Service	Tsai & Huang	2020	1	1	4381	1484	NA	NA	Taiwan	3	17	3	10	2	3	2	2007	2	2	2	NA	NA	NA	NA	NA	1	NA	0.74	NA	5	37	2	2	NA		NA	author communication	5	2	-0.12	0.000654587	-0.12
88	84	412	hyperhemoglobin	general physical health	NA	Han, Di Zhou, Shiwei, Shiping…	2020	1	1	985	985	0	37.73	China	3	20	1	10	2	3	2	2020	1	1	1	6	employees will be transferred to relatively low altitude after working in plateau areas for 2-3 years	NA	NA	2	10	NA	NA	NA	4	9	2	2	medical examination	NA	NA	5	4	2	0.17	0.00123709	0.17
89	85	413	welfare	general psych health		Koncar, Maric, Vucenovic, Vukmirovic	2020	1	1	325	325			Coratia, Serbia, Bosnia and Herzegovina, Montenegro, Northern Macedonia	5	NA	1	5	2	3	2	2019	1	1	1	NA	NA	NA	NA	NA	8	NA	NA	0.8	3	57	4	1	NA	NA	0.82	161	1	2	0.43	0.00204427	0.43

## Sheet: Coding instructions
Coding instructions
Note:	This is not the complete coding manual the coders used. It is a shortened form of an extensive document with the aim to give an overview and instructions how to read the table. For more information, please see the description of the coding process in the Methods section. The coding manual is available upon request.
	missing values	NA
aid	article ID
sid	study ID
eid	effect size ID
Outcome	label of outcome given by authors
Construct	label of outcome assigned for meta-analysis
exdat	name of external dataset (if applicable)
au	author names
year	year of publication (unpublished studies: year when study was conducted)
pub	publication status	1 - published in peer-reviewed publication
		0 - grey literature or unpublished
pub_type	type of publication	1 - journal article
		5 - working paper
		6 - other (specified in parantheses)
N	sample size
Nf	final sample size (was used for calculations)
sex	percentage of females in the sample
age_m	mean age of sample in years
nat_f	country of data collection
nat	region of data collection	1 - North America
		2 - Europe
		3 - Asia
		4 - Africa
		5 - mixed
		6 - other (specified in parantheses)
hofstede_coll	Hofstede individualism/collectivism value of country of data collection
pbg	participant group	1 - employee
		2 - student
		3 - manager
		4 - mixed
		5 - other (specified in parantheses)
class	job classification according to ISCO classification codes	0 – armed forces occupations
		1 – managers
		2 – professionals
		3 – technicians and associate professionals
		4 – clerical support workers
		5 – service and sales workers
		6 – skilled agricultural, forestry and fishery workers
		7 – craft and related trade workers
		8 – plant and machine operators and assemblers
		9 – elementary occupations
		10 – mixed
		11 – does not apply
des	study design	1 - time-lagged
		2 - cross-sectional
studart	study rigor	1 - experiment
		2 - quasi-experiment
		3 - correlational study
env	study environment	1 - laboratory
		2 - field
erhs	begin of data collection (publication year if nothing else indicated
job_vs_task	did study investigate job rotation, task rotation, or both?	1 - job rotation
		2 - task rotation
		3 - both
def	term used by authors	1 - job rotation
		2 - task rotation
		3 - both terms
		4 - other term
oplvl	Level of operationalization	1 - individual
		2 - organization
cyc	rotation cycle	1 - several times per hour
		2 - several times per day
		3 - several times per week
		4 - several times per month
		5 - several times per year
		6 - less often
		7 - mixed
cyce	exact description of rotation cycle
taskn	number of tasks within a rotation cycle
task	description of tasks
work_int	was work intensity in control group lower or higher than in rotation group? Or was work intensity equal (because of similar intensity or because control group consisted of higher AND lower intensity)	1 - lower
		2 - higher
		3 - equal
opjr	operationalization of job/task rotation	1 - job/task rotation is present (yes/no)
		2 - number of rotating employees
		3 - number of task changes
		4 - pace of task changes
		5 - experience in multiple departments
		6 - multiple tasks per shift
		7 - questionnaire from published studies
		8 - self-developed questionnaire
		10 - experimental manipulation
opjrq	source of job/task rotation operationalization
reljr_calc	reliability of job/task rotation used for calculations
reljr	reliability of job/task rotation reported in study
outcat	outcome category	1 - attitudes
		2 - learning and development
		3 - psychological health
		4 - physical health
		5 - organizational performance
outc	outcome	1 - job satisfaction
		2 - work motivation
		3 - job involvement
		5 - organizational commitment
		8 - musculoskeletal complaints
		9 - general physical health
		10 - physical workload
		20 - stress and burnout
		22 - competencies
		26 - career success
		28 - individual performance
		29 - labor flexibility
		30 - financial performance
		31 - firm productivity
		36 - speed of product development
		37 - innovativeness
		57 - general psychological health
opcrit	operationalization of outcome	1 - outcome is present (yes/no)
		2 - objective measure
		3 - questionnaire from published studies
		4 - self-developed items
		5 - other
subjobj	was the outcome measured subjectively or objectively?	1 - subjectively
		2 - objectively
opcritq	source of outcome operationalization
relcrit_calc	reliability of outcome used for calculations
relcrit	reliability of outcome reported in study
p	page which contains effect size
esa	original type of effect size	1 - correlation
		2 - Cohen's d
		4 - Odd's Ratio
		5 - composite
		8 - other
witbet	does the study have a within- or between-subjects design?	1 - within
		2 - between
r	correlation between job/task rotation and outcome
v	sampling variance
r_recode	if outc = 6 (turnover), 8 (musculoskeletal complaints), 10 (physical workload), or 20 (stress and burnout): r is recoded so that positive values indicate a positive effect
